# Supplementary material for: Crystal structure of ammonium (3,5-di­chloro­phen­oxy)acetate hemihydrate
Source: Acta Crystallogr E Crystallogr Commun. 2015 Sep 12;71(Pt 10):o717–8. doi: 10.1107/S2056989015016345 (PMC4647378; doi:10.1107/S2056989015016345)
Supplement: Supplementary file 1 [file e-71-0o717-sup1.cif]

##############################################################################
#                                                                            #
# This CIF contains the data in a paper accepted for publication in          #
# Acta Crystallographica Section E. It conforms to the requirements of       #
# Notes for Authors for Acta Crystallographica Section E, and has been       #
# peer reviewed under the auspices of the IUCr Commission on Journals.       #
#                                                                            #
# Full details of the Crystallographic Information File format               #
# are given in the paper "The Crystallographic Information File (CIF):       #
# a New Standard Archive File for Crystallography" by S. R. Hall, F. H.      #
# Allen and I. D. Brown [Acta Cryst. (1991), A47, 655-685].                  #
#                                                                            #
# The current version of the core CIF dictionary is obtainable from          #
# ftp://ftp.iucr.org/pub/cif_core.dic.                                       #
#                                                                            #
# Software is freely available for graphical display of the structure(s)     #
# in this CIF. For information consult the CIF software page                 #
# http://www.iucr.org/resources/cif/software.                                #
#                                                                            #
# This file may be used for bona fide research purposes within the           #
# scientific community so long as proper attribution is given to the journal # 
# article from which it was obtained.                                        #
#                                                                            #
##############################################################################
data_global
_audit_creation_method     'SHELXL97 (Sheldrick, 2008)'
_journal_date_recd_electronic     2015-07-22
_journal_date_accepted     2015-09-02
_journal_name_full     'Acta Crystallographica, Section E'
_journal_year     2015
_journal_volume     71
_journal_issue     10
_journal_page_first     o717
_journal_page_last     o718
_journal_paper_category     HO
_journal_paper_doi     10.1107/S2056989015016345
_journal_coeditor_code     NK2232
_publ_contact_author_name     'Dr Graham Smith'
_publ_contact_author_address
;
    Science and Engineering Faculty
    Queensland University of Technology
    GPO Box 2434, Brisbane, Queensland 4001,
    Australia
;
_publ_contact_author_email     g.smith@qut.edu.au
_publ_contact_author_fax     ' 61 7 3138 1804 '
_publ_contact_author_phone     ' 61 7 3300 2667 '
_publ_section_title
;
Crystal structure of ammonium (3,5-dichlorophenoxy)acetate hemihydrate
;
loop_
    _publ_author_name
    _publ_author_address
    ' Graham Smith '
;
  Science and Engineering Faculty
  Queensland University of Technology
  GPO Box 2434, Brisbane, Queensland 4001,
  Australia
;
data_I
_audit_creation_method     SHELXL-97
_database_code_depnum_ccdc_archive     'CCDC 1421868'
_chemical_name_systematic
;
Ammonium (3,5-dichlorophenoxy)acetate hemihydrate
;
_chemical_name_common     'ammonium (3,5-dichlorophenoxy)acetate hemihydrate'
_chemical_formula_moiety     'H4 N +, C8 H5 Cl2 O3 -, 0.5(H2 O)'
_chemical_formula_sum     'C8 H10 Cl2 N O3.50'
_chemical_formula_iupac     'N H4 +, C8 H5 Cl2 O3 -, 0.5H2 O'
_chemical_formula_weight     247.07
_chemical_melting_point     ?
_symmetry_cell_setting     monoclinic
_symmetry_space_group_name_H-M     'C 2/c'
_symmetry_space_group_name_Hall     '-C 2yc'
loop_
    _symmetry_equiv_pos_site_id
    _symmetry_equiv_pos_as_xyz
    1 x,y,z
    2 -x,y,1/2-z
    3 -x,-y,-z
    4 x,-y,1/2+z
    5 1/2+x,1/2+y,z
    6 1/2-x,1/2+y,1/2-z
    7 1/2-x,1/2-y,-z
    8 1/2+x,1/2-y,1/2+z
_cell_length_a     39.818(3)
_cell_length_b     4.3440(4)
_cell_length_c     12.7211(8)
_cell_angle_alpha     90.00
_cell_angle_beta     98.098(5)
_cell_angle_gamma     90.00
_cell_volume     2178.4(3)
_cell_formula_units_Z     8
_cell_measurement_reflns_used     2066
_cell_measurement_theta_min     4.06
_cell_measurement_theta_max     28.74
_cell_measurement_temperature     200.0(10)
_exptl_crystal_description     'prism'
_exptl_crystal_colour     'colourless'
_exptl_crystal_size_max     0.40
_exptl_crystal_size_mid     0.12
_exptl_crystal_size_min     0.05
_exptl_crystal_density_diffrn     1.507
_exptl_crystal_density_meas     ?
_exptl_crystal_density_method     'not measured'
_exptl_crystal_F_000     1016
_exptl_absorpt_coefficient_mu     0.583
_exptl_absorpt_correction_type     multi-scan
_exptl_absorpt_process_details
;
(CrysAlis PRO; Agilent, 2013)
;
_exptl_absorpt_correction_T_min     0.948
_exptl_absorpt_correction_T_max     0.980
_exptl_special_details     ?
_diffrn_ambient_temperature     200.0(10)
_diffrn_radiation_type     MoK\a
_diffrn_radiation_wavelength     0.71073
_diffrn_radiation_source     'Enhance (Mo) X-ray source'
_diffrn_radiation_monochromator     graphite
_diffrn_measurement_device_type     'Oxford Diffraction Gemini-S CCD-detector'
_diffrn_measurement_method     '\w scans'
_diffrn_detector_area_resol_mean     16.077
_diffrn_reflns_number     6680
_diffrn_reflns_av_R_equivalents     0.0259
_diffrn_reflns_av_sigmaI/netI     0.0298
_diffrn_reflns_theta_min     3.10
_diffrn_reflns_theta_max     26.00
_diffrn_reflns_theta_full     26.00
_diffrn_measured_fraction_theta_max     0.999
_diffrn_measured_fraction_theta_full     0.999
_diffrn_reflns_limit_h_min     -48
_diffrn_reflns_limit_h_max     39
_diffrn_reflns_limit_k_min     -3
_diffrn_reflns_limit_k_max     5
_diffrn_reflns_limit_l_min     -15
_diffrn_reflns_limit_l_max     15
_diffrn_standards_number     0
_diffrn_standards_interval_count     .
_diffrn_standards_interval_time     .
_diffrn_standards_decay_%     ?
_refine_special_details
;
Refinement of <i>F</i>^2^ against ALL reflections. The weighted <i>R</i>-factor
<i>wR</i> and goodness of fit <i>S</i> are based on <i>F</i>^2^, conventional
<i>R</i>-factors <i>R</i> are based on <i>F</i>, with <i>F</i> set to zero for
negative <i>F</i>^2^. The threshold expression of <i>F</i>^2^ >
\s(<i>F</i>^2^) is used only for calculating <i>R</i>-factors(gt) <i>etc</i>.
and is not relevant to the choice of reflections for refinement.
<i>R</i>-factors based on <i>F</i>^2^ are statistically about twice as large
as those based on <i>F</i>, and <i>R</i>- factors based on ALL data will be
even larger.
;
_reflns_number_total     2146
_reflns_number_gt     1832
_reflns_threshold_expression     'I>2\s(I)'
_refine_ls_structure_factor_coef     Fsqd
_refine_ls_matrix_type     full
_refine_ls_R_factor_all     0.0418
_refine_ls_R_factor_gt     0.0338
_refine_ls_wR_factor_gt     0.079
_refine_ls_wR_factor_ref     0.0839
_refine_ls_goodness_of_fit_ref     1.078
_refine_ls_restrained_S_all     1.094
_refine_ls_number_reflns     2146
_refine_ls_number_parameters     147
_refine_ls_number_restraints     5
_refine_ls_hydrogen_treatment     mixed
_refine_ls_weighting_scheme     calc
_refine_ls_weighting_details
         'calc w=1/[\s^2^(Fo^2^)+(0.0340P)^2^+1.2200P] where P=(Fo^2^+2Fc^2^)/3'
_atom_sites_solution_hydrogens     geom
_atom_sites_solution_primary     direct
_atom_sites_solution_secondary     difmap
_refine_ls_shift/su_max     0.002
_refine_ls_shift/su_mean     0.000
_refine_diff_density_max     0.205
_refine_diff_density_min     -0.280
_refine_ls_extinction_method     none
_refine_ls_extinction_coef     ?
loop_
    _atom_type_symbol
    _atom_type_description
    _atom_type_scat_dispersion_real
    _atom_type_scat_dispersion_imag
    _atom_type_scat_source
    'C' 'C' 0.0033 0.0016
                         'International Tables Vol C Tables 4.2.6.8 and 6.1.1.4'
    'H' 'H' 0.0000 0.0000
                         'International Tables Vol C Tables 4.2.6.8 and 6.1.1.4'
    'N' 'N' 0.0061 0.0033
                         'International Tables Vol C Tables 4.2.6.8 and 6.1.1.4'
    'O' 'O' 0.0106 0.0060
                         'International Tables Vol C Tables 4.2.6.8 and 6.1.1.4'
    'Cl' 'Cl' 0.1484 0.1585
                         'International Tables Vol C Tables 4.2.6.8 and 6.1.1.4'
_computing_data_collection
;
CrysAlis PRO (Agilent, 2013)
;
_computing_cell_refinement
;
CrysAlis PRO (Agilent, 2013)
;
_computing_data_reduction
;
CrysAlis PRO (Agilent, 2013)
;
_computing_structure_solution
;
SIR92 (Altomare <i>et al.</i>, 1993)
;
_computing_structure_refinement
;
SHELXL97 (Sheldrick, 2008) within WinGX (Farrugia, 2012)
;
_computing_molecular_graphics
;
PLATON (Spek, 2009)
;
_computing_publication_material
;
PLATON (Spek, 2009)
;
loop_
    _atom_site_type_symbol
    _atom_site_label
    _atom_site_fract_x
    _atom_site_fract_y
    _atom_site_fract_z
    _atom_site_U_iso_or_equiv
    _atom_site_thermal_displace_type
    _atom_site_calc_flag
    _atom_site_refinement_flags
    _atom_site_occupancy
    _atom_site_disorder_assembly
    _atom_site_disorder_group
    Cl Cl3 0.665520(10)
                      1.11332(13) 0.31644(4) 0.0401(2) Uani d . 1.000 . .
    Cl Cl5 0.728360(10)
                      0.45912(16) 0.64617(5) 0.0517(2) Uani d . 1.000 . .
    O O11 0.59904(3) 0.5049(3) 0.55326(10) 0.0340(4) Uani d . 1.000 . .
    O O13 0.53963(3) 0.2408(3) 0.56560(10) 0.0325(4) Uani d . 1.000 . .
    O O14 0.55624(4) 0.0775(3) 0.73120(11) 0.0384(5) Uani d . 1.000 . .
    C C1 0.63101(4) 0.5896(4) 0.53513(14) 0.0268(5) Uani d . 1.000 . .
    C C2 0.63218(5) 0.7850(4) 0.44879(14) 0.0282(6) Uani d . 1.000 . .
    C C3 0.66354(5) 0.8742(4) 0.42535(14) 0.0288(6) Uani d . 1.000 . .
    C C4 0.69369(5) 0.7798(5) 0.48405(15) 0.0338(6) Uani d . 1.000 . .
    C C5 0.69140(5) 0.5888(5) 0.56904(15) 0.0322(6) Uani d . 1.000 . .
    C C6 0.66063(4) 0.4896(5) 0.59619(14) 0.0280(6) Uani d . 1.000 . .
    C C12 0.59684(5) 0.3252(5) 0.64620(14) 0.0314(6) Uani d . 1.000 . .
    C C13 0.56109(4) 0.2087(4) 0.64708(14) 0.0274(6) Uani d . 1.000 . .
    O O1W 0.50000 -0.3034(5) 0.75000 0.0456(8) Uani d SD 1.000 . .
    N N1 0.53131(4) 0.7283(5) 0.41888(14) 0.0332(6) Uani d D 1.000 . .
    H H2 0.61190 0.85480 0.40720 0.0340 Uiso c R 1.000 . .
    H H4 0.71500 0.84390 0.46650 0.0410 Uiso c R 1.000 . .
    H H6 0.65990 0.35670 0.65510 0.0340 Uiso c R 1.000 . .
    H H121 0.60370 0.45230 0.71020 0.0380 Uiso c R 1.000 . .
    H H122 0.61260 0.14830 0.64820 0.0380 Uiso c R 1.000 . .
    H H1W 0.5153(5) -0.185(5) 0.7335(17) 0.0400 Uiso d D 1.000 . .
    H H11 0.5403(5) 0.568(4) 0.4560(15) 0.0320 Uiso d D 1.000 . .
    H H12 0.5089(4) 0.732(5) 0.4100(15) 0.0320 Uiso d D 1.000 . .
    H H13 0.5406(5) 0.744(5) 0.3632(13) 0.0320 Uiso d D 1.000 . .
    H H14 0.5370(5) 0.904(4) 0.4539(15) 0.0320 Uiso d D 1.000 . .
loop_
    _atom_site_aniso_label
    _atom_site_aniso_U_11
    _atom_site_aniso_U_22
    _atom_site_aniso_U_33
    _atom_site_aniso_U_12
    _atom_site_aniso_U_13
    _atom_site_aniso_U_23
    Cl3 0.0507(3) 0.0386(3) 0.0329(3) -0.0105(2) 0.0122(2) 0.0034(2)
    Cl5 0.0240(3) 0.0735(5) 0.0549(4) -0.0024(3) -0.0035(2) 0.0113(3)
    O11 0.0217(7) 0.0486(9) 0.0323(7) -0.0008(6) 0.0055(5) 0.0128(6)
    O13 0.0252(7) 0.0387(8) 0.0330(7) -0.0004(6) 0.0020(6) 0.0037(6)
    O14 0.0370(8) 0.0504(9) 0.0298(7) -0.0067(7) 0.0112(6) 0.0059(7)
    C1 0.0240(9) 0.0309(10) 0.0264(9) -0.0031(8) 0.0066(7) -0.0046(8)
    C2 0.0278(10) 0.0319(11) 0.0250(9) 0.0002(8) 0.0040(7) -0.0012(8)
    C3 0.0361(11) 0.0264(10) 0.0253(9) -0.0054(8) 0.0096(8) -0.0051(8)
    C4 0.0283(10) 0.0386(12) 0.0361(11) -0.0098(9) 0.0098(8) -0.0058(9)
    C5 0.0239(10) 0.0391(12) 0.0326(11) -0.0020(9) 0.0002(8) -0.0054(9)
    C6 0.0257(10) 0.0334(11) 0.0250(9) -0.0020(8) 0.0035(7) -0.0001(8)
    C12 0.0280(10) 0.0420(12) 0.0239(9) -0.0028(9) 0.0024(7) 0.0062(8)
    C13 0.0265(10) 0.0294(10) 0.0277(10) 0.0032(8) 0.0088(8) -0.0016(8)
    O1W 0.0348(12) 0.0361(13) 0.0660(15) 0.0000 0.0073(11) 0.0000
    N1 0.0282(9) 0.0392(11) 0.0325(10) 0.0027(8) 0.0050(7) 0.0076(8)
_geom_special_details
;
Bond distances, angles <i>etc</i>. have been calculated using the rounded
fractional coordinates. All su's are estimated from the variances of the
(full) variance-covariance matrix. The cell e.s.d.'s are taken into account in
the estimation of distances, angles and torsion angles
;
loop_
    _geom_bond_atom_site_label_1
    _geom_bond_atom_site_label_2
    _geom_bond_site_symmetry_1
    _geom_bond_site_symmetry_2
    _geom_bond_distance
    _geom_bond_publ_flag
    Cl3 C3 . . 1.7423(18) no
    Cl5 C5 . . 1.743(2) no
    O11 C1 . . 1.375(2) no
    O11 C12 . . 1.430(2) no
    O13 C13 . . 1.255(2) no
    O14 C13 . . 1.251(2) no
    O1W H1W . 2_656 0.85(2) no
    O1W H1W . . 0.85(2) no
    N1 H13 . . 0.847(18) no
    N1 H12 . . 0.884(16) no
    N1 H11 . . 0.888(18) no
    N1 H14 . . 0.897(18) no
    C1 C6 . . 1.387(2) no
    C1 C2 . . 1.394(2) no
    C2 C3 . . 1.380(3) no
    C3 C4 . . 1.384(3) no
    C4 C5 . . 1.376(3) no
    C5 C6 . . 1.388(3) no
    C12 C13 . . 1.512(3) no
    C2 H2 . . 0.9500 no
    C4 H4 . . 0.9500 no
    C6 H6 . . 0.9500 no
    C12 H122 . . 0.9900 no
    C12 H121 . . 0.9900 no
loop_
    _geom_angle_atom_site_label_1
    _geom_angle_atom_site_label_2
    _geom_angle_atom_site_label_3
    _geom_angle_site_symmetry_1
    _geom_angle_site_symmetry_2
    _geom_angle_site_symmetry_3
    _geom_angle
    _geom_angle_publ_flag
    C1 O11 C12 . . . 116.79(14) no
    H1W O1W H1W . . 2_656 105(2) no
    H12 N1 H13 . . . 116.4(18) no
    H12 N1 H14 . . . 103.2(19) no
    H11 N1 H12 . . . 114.0(19) no
    H11 N1 H13 . . . 108.5(19) no
    H13 N1 H14 . . . 103.7(19) no
    H11 N1 H14 . . . 110.4(17) no
    C2 C1 C6 . . . 120.77(16) no
    O11 C1 C6 . . . 123.80(16) no
    O11 C1 C2 . . . 115.43(15) no
    C1 C2 C3 . . . 118.23(17) no
    Cl3 C3 C2 . . . 118.89(14) no
    Cl3 C3 C4 . . . 118.22(15) no
    C2 C3 C4 . . . 122.89(17) no
    C3 C4 C5 . . . 117.02(18) no
    Cl5 C5 C4 . . . 119.54(16) no
    Cl5 C5 C6 . . . 117.68(15) no
    C4 C5 C6 . . . 122.78(18) no
    C1 C6 C5 . . . 118.31(17) no
    O11 C12 C13 . . . 110.87(15) no
    O13 C13 C12 . . . 119.27(15) no
    O13 C13 O14 . . . 126.01(16) no
    O14 C13 C12 . . . 114.68(16) no
    C3 C2 H2 . . . 121.00 no
    C1 C2 H2 . . . 121.00 no
    C5 C4 H4 . . . 121.00 no
    C3 C4 H4 . . . 122.00 no
    C1 C6 H6 . . . 121.00 no
    C5 C6 H6 . . . 121.00 no
    O11 C12 H121 . . . 109.00 no
    O11 C12 H122 . . . 109.00 no
    C13 C12 H121 . . . 109.00 no
    C13 C12 H122 . . . 110.00 no
    H121 C12 H122 . . . 108.00 no
loop_
    _geom_torsion_atom_site_label_1
    _geom_torsion_atom_site_label_2
    _geom_torsion_atom_site_label_3
    _geom_torsion_atom_site_label_4
    _geom_torsion_site_symmetry_1
    _geom_torsion_site_symmetry_2
    _geom_torsion_site_symmetry_3
    _geom_torsion_site_symmetry_4
    _geom_torsion
    _geom_torsion_publ_flag
    C12 O11 C1 C2 . . . . -175.05(16) no
    C12 O11 C1 C6 . . . . 5.6(3) no
    C1 O11 C12 C13 . . . . -171.33(15) no
    O11 C1 C2 C3 . . . . -178.93(15) no
    C6 C1 C2 C3 . . . . 0.5(3) no
    O11 C1 C6 C5 . . . . 179.27(17) no
    C2 C1 C6 C5 . . . . -0.1(3) no
    C1 C2 C3 Cl3 . . . . 178.97(13) no
    C1 C2 C3 C4 . . . . -0.4(3) no
    Cl3 C3 C4 C5 . . . . -179.42(15) no
    C2 C3 C4 C5 . . . . 0.0(3) no
    C3 C4 C5 Cl5 . . . . 179.67(15) no
    C3 C4 C5 C6 . . . . 0.5(3) no
    Cl5 C5 C6 C1 . . . . -179.64(15) no
    C4 C5 C6 C1 . . . . -0.4(3) no
    O11 C12 C13 O13 . . . . 9.5(2) no
    O11 C12 C13 O14 . . . . -172.65(15) no
loop_
    _geom_hbond_atom_site_label_D
    _geom_hbond_atom_site_label_H
    _geom_hbond_atom_site_label_A
    _geom_hbond_site_symmetry_A
    _geom_hbond_distance_DH
    _geom_hbond_distance_HA
    _geom_hbond_distance_DA
    _geom_hbond_angle_DHA
    _geom_hbond_publ_flag
    O1W H1W O14 . 0.85(2) 1.99(2) 2.822(2) 166(2) yes
    N1 H11 O11 . 0.888(18) 2.50(2) 3.137(2) 128.9(15) yes
    N1 H11 O13 . 0.888(18) 1.994(18) 2.811(2) 152.5(18) yes
    N1 H12 O13 3_666 0.884(16) 2.003(16) 2.862(2) 163.7(17) yes
    N1 H13 O14 4_564 0.847(18) 2.026(18) 2.840(2) 161(2) yes
    N1 H14 O13 1_565 0.897(18) 2.032(18) 2.894(2) 160.9(18) yes
_iucr_refine_instructions_details
;
TITL gs14gs15 DCPA35AMM
CELL  0.71073  39.8185   4.3440  12.7211   90.000   98.098   90.000
ZERR     8.00   0.0026   0.0004   0.0008    0.000    0.005    0.000
LATT   7
SYMM  - X,   Y, 1/2 - Z
SFAC  C    H    N    O    CL
UNIT  64   80   8    28   16
MERG   2
OMIT    -4.00  52.00
DFIX   0.88  0.02  N1 H11 N1 H12 N1 H13 N1 H14
DFIX   0.90  0.02  O1W H1W
FMAP   2
PLAN   10
ACTA
BOND   $H
L.S.  10
TEMP   -73.00
WGHT    0.034000    1.228000
FVAR       2.80371
CL3   5    0.665520    1.113316    0.316444    11.00000    0.05072    0.03861 =
         0.03290    0.00339    0.01217   -0.01048
CL5   5    0.728356    0.459118    0.646173    11.00000    0.02399    0.07347 =
         0.05494    0.01131   -0.00354   -0.00240
O11   4    0.599039    0.504947    0.553259    11.00000    0.02166    0.04858 =
         0.03227    0.01280    0.00547   -0.00079
O1W   4    0.500000    0.303436    0.250000    10.50000    0.03481    0.03606 =
         0.06603    0.00000    0.00729    0.00000
O13   4    0.539628    0.240785    0.565604    11.00000    0.02521    0.03865 =
         0.03303    0.00366    0.00201   -0.00042
O14   4    0.556238    0.077504    0.731196    11.00000    0.03702    0.05042 =
         0.02981    0.00592    0.01121   -0.00671
N1    3    0.531310    0.728334    0.418883    11.00000    0.02820    0.03915 =
         0.03255    0.00758    0.00500    0.00270
C2    1    0.632177    0.784965    0.448794    11.00000    0.02775    0.03189 =
         0.02505   -0.00124    0.00399    0.00021
AFIX  43
H2    2    0.611917    0.854771    0.407195    11.00000   -1.20000
AFIX   0
C13   1    0.561085    0.208729    0.647078    11.00000    0.02651    0.02938 =
         0.02770   -0.00158    0.00876    0.00317
C6    1    0.660634    0.489637    0.596191    11.00000    0.02571    0.03341 =
         0.02502   -0.00007    0.00352   -0.00203
AFIX  43
H6    2    0.659869    0.356656    0.655092    11.00000   -1.20000
AFIX   0
C3    1    0.663536    0.874245    0.425348    11.00000    0.03609    0.02643 =
         0.02533   -0.00508    0.00955   -0.00539
C5    1    0.691396    0.588784    0.569037    11.00000    0.02385    0.03907 =
         0.03261   -0.00537    0.00019   -0.00202
C12   1    0.596842    0.325246    0.646204    11.00000    0.02796    0.04198 =
         0.02390    0.00621    0.00244   -0.00285
AFIX  23
H121  2    0.603748    0.452335    0.710200    11.00000   -1.20000
H122  2    0.612588    0.148289    0.648243    11.00000   -1.20000
AFIX   0
C4    1    0.693694    0.779759    0.484049    11.00000    0.02832    0.03858 =
         0.03610   -0.00577    0.00981   -0.00976
AFIX  43
H4    2    0.715023    0.843871    0.466456    11.00000   -1.20000
AFIX   0
C1    1    0.631008    0.589644    0.535127    11.00000    0.02399    0.03092 =
         0.02641   -0.00463    0.00655   -0.00309
H1W   2    0.484694    0.185278    0.266523    11.00000   -1.50000
H11   2    0.540253    0.568348    0.456014    11.00000   -1.20000
H12   2    0.508863    0.731799    0.410013    11.00000   -1.20000
H13   2    0.540626    0.744032    0.363197    11.00000   -1.20000
H14   2    0.537023    0.904045    0.453909    11.00000   -1.20000
HKLF 4
REM  gs14gs15 DCPA35AMM
REM R1 =  0.0338 for   1832 Fo > 4sig(Fo)  and  0.0418 for all   2146 data
REM    147 parameters refined using      5 restraints
END
WGHT      0.0345      1.1812
REM Highest difference peak  0.205,  deepest hole -0.280,  1-sigma level  0.044
Q1    1   0.6913  1.1680  0.3221  11.00000  0.05    0.20
Q2    1   0.5405  0.2439  0.5044  11.00000  0.05    0.20
Q3    1   0.5218  0.5829  0.3619  11.00000  0.05    0.19
Q4    1   0.6476  0.5968  0.5923  11.00000  0.05    0.19
Q5    1   0.7032  0.5470  0.6135  11.00000  0.05    0.19
Q6    1   0.6343  0.5867  0.4709  11.00000  0.05    0.18
Q7    1   0.6516  0.9051  0.4577  11.00000  0.05    0.18
Q8    1   0.6784  0.4800  0.5771  11.00000  0.05    0.18
Q9    1   0.6201  0.5447  0.5402  11.00000  0.05    0.17
Q10   1   0.6311  0.7667  0.5182  11.00000  0.05    0.17
;
