# Supplementary material for: Crystal structure of ammonium (3,5-di­chloro­phen­oxy)acetate hemihydrate
Source: Acta Crystallogr E Crystallogr Commun. 2015 Sep 12;71(Pt 10):o717–8. doi: 10.1107/S2056989015016345 (PMC4647378; doi:10.1107/S2056989015016345)
Supplement: Supplementary file 2 [file e-71-0o717-Isup2.hkl]

# 
# h,k,l, Fc-squared, Fo-squared, sigma(Fo-squared) and status flag 
# 
data_I
_shelx_title ' gs14gs15 DCPA35AMM' 
_shelx_refln_list_code          4 
_shelx_F_calc_maximum      348.83 
_exptl_crystal_F_000      1016.00 
_reflns_d_resolution_high  0.8107 
 
loop_ 
 _symmetry_equiv_pos_as_xyz 
 'x, y, z' 
 '-x, y, -z+1/2' 
 'x+1/2, y+1/2, z' 
 '-x+1/2, y+1/2, -z+1/2' 
 '-x, -y, -z' 
 'x, -y, z-1/2' 
 '-x+1/2, -y+1/2, -z' 
 'x+1/2, -y+1/2, z-1/2' 
 
_cell_length_a    39.8185 
_cell_length_b     4.3440 
_cell_length_c    12.7211 
_cell_angle_alpha  90.000 
_cell_angle_beta   98.098 
_cell_angle_gamma  90.000 
 
_shelx_F_squared_multiplier     1.000 
 
loop_ 
 _refln_index_h 
 _refln_index_k 
 _refln_index_l 
 _refln_F_squared_calc 
 _refln_F_squared_meas 
 _refln_F_squared_sigma 
 _refln_observed_status 
   6   0   0    11522.41    11631.25    120.96 o 
   8   0   0     5560.03     5826.08     67.93 o 
  10   0   0    13138.16    12989.29    113.31 o 
  12   0   0      190.05      203.78     16.44 o 
  14   0   0     9092.20     9087.29    112.65 o 
  16   0   0    12511.02    12632.03    142.80 o 
  18   0   0    23848.22    23190.84    206.13 o 
  20   0   0       27.83       24.12      9.77 o 
  22   0   0     5229.09     5356.94    110.89 o 
  24   0   0       86.66      171.01     31.36 o 
  26   0   0      719.72      640.00     42.25 o 
  28   0   0    10834.83    10692.27    178.97 o 
  30   0   0    27468.57    27708.79    680.85 o 
  32   0   0     2239.72     2420.40     91.80 o 
  34   0   0     3810.47     3735.12    116.94 o 
  36   0   0     2299.43     2335.23    147.90 o 
  38   0   0       73.05       83.49     29.51 o 
  40   0   0       74.44       84.05     21.64 o 
  42   0   0      191.08      226.84     31.98 o 
  44   0   0       53.23       57.73     17.11 o 
  46   0   0     2122.46     2253.23    240.26 o 
  48   0   0     1433.17     1388.55    128.06 o 
   1   1   0      304.67      327.41     18.90 o 
   3   1   0     1812.40     1815.08     44.29 o 
   5   1   0      108.66       94.83     11.11 o 
   7   1   0     5950.53     5767.68     67.36 o 
   9   1   0    63661.20    66568.80    212.55 o 
  11   1   0     1115.99      970.68     30.94 o 
  13   1   0     1123.70     1123.51     35.81 o 
  15   1   0     3588.18     3580.51     67.07 o 
  17   1   0      580.32      705.72     33.90 o 
  19   1   0     4973.88     5217.88    126.31 o 
  21   1   0     9954.52     9867.64    247.69 o 
  23   1   0      149.93      156.81     13.58 o 
  25   1   0     1234.87     1293.85     42.42 o 
  27   1   0     3551.50     3256.81     55.73 o 
  29   1   0      759.49      763.28     35.37 o 
  31   1   0     4165.92     4071.60     90.15 o 
  33   1   0      753.48      758.60     37.83 o 
  35   1   0       48.70       51.43     11.05 o 
  37   1   0     2398.60     2356.37     70.31 o 
  39   1   0     3060.20     3114.09     93.62 o 
  41   1   0      114.74      126.89     18.65 o 
  43   1   0      125.84      109.06     17.30 o 
  45   1   0       22.56       35.19     14.37 o 
  47   1   0       66.57       57.41     15.26 o 
   0   2   0       60.81      419.47     46.69 o 
   2   2   0    16171.97    16590.03    363.19 o 
   4   2   0     1067.99     1101.52     49.73 o 
   6   2   0     3512.14     3251.77     68.91 o 
   8   2   0      340.57      358.13     23.93 o 
  10   2   0        7.43       18.94      7.37 o 
  12   2   0     4344.89     4725.58     90.29 o 
  14   2   0      262.72      288.06     24.56 o 
  16   2   0     1890.05     2043.20     53.13 o 
  18   2   0     6677.61     6756.95    184.70 o 
  20   2   0      693.87      656.59     36.08 o 
  22   2   0      313.83      270.22     23.63 o 
  24   2   0     2866.65     2745.16     78.33 o 
  26   2   0       18.46       16.79     11.81 o 
  28   2   0     2960.96     2951.13    113.35 o 
  30   2   0       14.06       19.15     17.29 o 
  32   2   0      510.11      500.32     33.50 o 
  34   2   0      156.75      140.83     17.41 o 
  36   2   0       10.90       18.95      8.75 o 
  38   2   0        8.98        1.24      7.83 o 
  40   2   0      626.92      663.01     48.22 o 
  42   2   0       33.96       27.51     13.58 o 
  44   2   0      344.93      423.62     52.29 o 
   1   3   0     1563.81     1531.72     71.82 o 
   3   3   0     6243.25     6440.63    147.22 o 
   5   3   0      269.25      324.36     27.79 o 
   7   3   0       44.10       32.93     11.18 o 
   9   3   0      621.71      694.35     40.49 o 
  11   3   0      474.51      493.15     34.55 o 
  13   3   0     1406.23     1398.88     58.96 o 
  15   3   0     2928.38     2774.11     95.17 o 
  17   3   0      537.88      517.80     49.08 o 
  19   3   0      372.43      367.90     32.78 o 
  21   3   0      427.25      404.06     44.22 o 
  23   3   0       77.06       93.06     23.48 o 
  25   3   0       62.54       42.48     17.88 o 
  27   3   0      410.94      443.24     49.15 o 
  29   3   0      294.95      333.66     43.96 o 
  31   3   0     1501.39     1541.90     72.48 o 
  33   3   0     1658.27     1713.36     77.42 o 
  35   3   0        0.43       19.63     18.27 o 
  37   3   0       29.86       29.88     13.02 o 
  39   3   0       23.59       23.71     17.71 o 
   0   4   0       15.67      -12.02     23.92 o 
   2   4   0      721.15      699.63     45.52 o 
   4   4   0     1059.05     1000.17     55.23 o 
   6   4   0     1564.72     1538.51     68.66 o 
   8   4   0      223.32      226.38     27.80 o 
  10   4   0      166.71      183.38     26.35 o 
  12   4   0     1639.32     1710.52     74.95 o 
  14   4   0        2.67       16.60     11.63 o 
  16   4   0       10.33        4.82     11.98 o 
  18   4   0      668.40      729.37     51.70 o 
  20   4   0       66.30       78.14     19.89 o 
  22   4   0      557.19      674.33     51.55 o 
  24   4   0      753.77      736.13     81.90 o 
  26   4   0      333.04      351.19     47.83 o 
  28   4   0      347.95      387.11     87.73 o 
  30   4   0        9.70        3.64     28.95 o 
  32   4   0       84.43       40.97     32.13 o 
   1   5   0      181.19      160.04     21.57 o 
   3   5   0      133.22      122.89     17.18 o 
   5   5   0       97.20       90.95     29.09 o 
   7   5   0      162.23      149.11     26.08 o 
   9   5   0      247.64      288.11     35.58 o 
  11   5   0      387.45      448.06     44.43 o 
  13   5   0      674.85      701.10     55.50 o 
  15   5   0     2258.34     2199.55     98.25 o 
  17   5   0        8.80       72.94     22.01 o 
 -47   1   1      302.01      317.86     30.03 o 
 -45   1   1       46.83       57.48     14.09 o 
 -43   1   1        1.62       -4.10      6.92 o 
 -41   1   1       34.22       28.18     12.12 o 
 -39   1   1      799.00      771.26     41.51 o 
 -37   1   1      644.50      621.48     36.26 o 
 -35   1   1      554.01      503.82     31.50 o 
 -33   1   1      717.35      697.57     36.08 o 
 -31   1   1       13.06        8.09      8.88 o 
 -29   1   1      703.76      696.63     23.87 o 
 -27   1   1       10.42        2.25      3.60 o 
 -25   1   1     2551.18     2540.89     53.55 o 
 -23   1   1      929.05      931.03     32.91 o 
 -21   1   1      303.57      180.88     17.43 o 
 -19   1   1     2010.58     1889.57     52.31 o 
 -17   1   1     7530.79     8145.96    102.44 o 
 -15   1   1      233.03      289.66     22.24 o 
 -13   1   1     6363.67     6635.58     77.28 o 
 -11   1   1      462.55      524.03     16.65 o 
  -9   1   1      227.10      143.93      8.51 o 
  -7   1   1     7447.19     8124.22     60.43 o 
  -5   1   1    22188.32    23783.51    107.86 o 
  -3   1   1     1572.16     1370.97     38.06 o 
  -1   1   1    15383.95    15560.27    138.41 o 
   1   1   1      971.92      926.59     24.23 o 
   3   1   1     7255.04     7543.36     72.29 o 
   5   1   1      223.68      397.85     15.63 o 
   7   1   1    15795.75    15001.35    125.09 o 
   9   1   1      135.10       98.92     20.21 o 
  11   1   1    31341.28    31368.04    188.48 o 
  13   1   1     1191.66     1084.69     36.23 o 
  15   1   1      180.10      228.05     17.92 o 
  17   1   1    12104.42    12893.78    148.27 o 
  19   1   1       28.31       37.64     17.20 o 
  21   1   1     2046.08     1869.04     37.22 o 
  23   1   1       75.85      113.95      9.84 o 
  25   1   1      965.88      961.92     27.40 o 
  27   1   1      147.02      139.87      8.45 o 
  29   1   1      141.84      128.21     14.90 o 
  31   1   1      449.49      457.41     28.04 o 
  33   1   1       20.01       33.00      9.38 o 
  35   1   1      906.89      912.96     42.29 o 
  37   1   1      461.97      459.24     31.21 o 
  39   1   1      150.46      109.84     15.50 o 
  41   1   1      819.87      819.94     62.01 o 
  43   1   1      827.96      832.27     94.72 o 
  45   1   1        3.90       34.15     13.15 o 
  47   1   1     1008.56     1036.01     63.88 o 
 -44   2   1       12.56        5.88     41.46 o 
 -42   2   1      331.44      375.41     37.55 o 
 -40   2   1       17.16       49.40     12.35 o 
 -38   2   1        0.11        0.90      8.40 o 
 -36   2   1       52.92       45.82     13.80 o 
 -34   2   1      180.39      221.54     22.29 o 
 -32   2   1      439.70      433.59     44.96 o 
 -30   2   1     1410.58     1359.46     59.09 o 
 -28   2   1     1222.77     1200.16     54.31 o 
 -26   2   1      197.96      190.90     21.75 o 
 -24   2   1      373.53      393.36     29.26 o 
 -22   2   1      520.16      486.89     31.54 o 
 -20   2   1     1718.18     1890.79     59.38 o 
 -18   2   1     1508.37     1574.59     46.59 o 
 -16   2   1     6324.34     6300.38     95.80 o 
 -14   2   1     5284.19     5490.16     87.62 o 
 -12   2   1     7217.51     7021.65    109.72 o 
 -10   2   1      978.94      819.45     36.67 o 
  -8   2   1     2878.46     3010.67     70.98 o 
  -6   2   1     1771.32     1794.35     63.36 o 
  -4   2   1      292.93      293.60     26.02 o 
  -2   2   1     3386.89     3491.42    116.76 o 
   0   2   1     1561.30     1390.73     55.48 o 
   2   2   1     8425.58     8353.17    105.43 o 
   4   2   1      835.37      929.65     36.88 o 
   6   2   1     1223.71     1119.51     40.42 o 
   8   2   1     1040.92     1011.69     39.80 o 
  10   2   1       50.51       57.04     10.10 o 
  12   2   1     2656.98     2573.43     67.48 o 
  14   2   1        3.35       16.46      9.20 o 
  16   2   1     9207.25     9491.98    133.67 o 
  18   2   1      563.53      502.91     31.60 o 
  20   2   1     2007.36     1829.89     89.43 o 
  22   2   1        0.03      -10.07     11.64 o 
  24   2   1      461.97      453.47     40.29 o 
  26   2   1        4.71       20.18     12.86 o 
  28   2   1       67.06       50.24     10.52 o 
  30   2   1      939.98      915.28     59.68 o 
  32   2   1      220.81      196.28     20.52 o 
  34   2   1      545.08      546.38     34.00 o 
  36   2   1      130.94      141.02     32.45 o 
  38   2   1     1083.31     1119.86     61.65 o 
  40   2   1       24.70       64.47     17.71 o 
  42   2   1        3.85       24.36     12.30 o 
  44   2   1      257.74      272.38     32.62 o 
 -39   3   1      849.43      967.02     66.75 o 
 -37   3   1      440.11      503.05     57.18 o 
 -35   3   1      415.42      429.48     51.85 o 
 -33   3   1      585.30      650.99     63.03 o 
 -31   3   1      231.23      248.41     38.62 o 
 -29   3   1       51.48       39.11     15.11 o 
 -27   3   1      231.44      241.24     35.71 o 
 -25   3   1       52.11       53.97     18.30 o 
 -23   3   1      150.25      181.67     29.96 o 
 -21   3   1     1368.61     1361.40     75.42 o 
 -19   3   1      445.85      457.96     36.15 o 
 -17   3   1      648.67      716.24     43.71 o 
 -15   3   1        0.93       -9.52      9.86 o 
 -13   3   1       40.91       28.48     11.63 o 
 -11   3   1      473.74      460.28     33.33 o 
  -9   3   1     1899.70     1949.51     73.71 o 
  -7   3   1      827.83      802.74     42.89 o 
  -5   3   1        9.52        9.52     26.71 o 
  -3   3   1     3804.81     4112.96    117.91 o 
  -1   3   1     1370.03     1412.25     75.77 o 
   1   3   1       12.73       15.72      9.80 o 
   3   3   1       23.55       17.49      7.46 o 
   5   3   1      149.35       91.30     16.85 o 
   7   3   1     1356.41     1366.24     55.37 o 
   9   3   1     2533.00     2659.81     78.74 o 
  11   3   1     1015.55     1025.94     49.76 o 
  13   3   1     1338.19     1350.80     58.18 o 
  15   3   1     1537.81     1503.82     62.61 o 
  17   3   1      109.34      112.04     19.53 o 
  19   3   1      615.41      592.92     40.83 o 
  21   3   1      509.64      449.44     44.07 o 
  23   3   1      114.74      126.93     36.84 o 
  25   3   1      676.74      761.14     62.32 o 
  27   3   1      406.92      462.19     50.06 o 
  29   3   1     1859.07     1930.95     80.28 o 
  31   3   1       16.09       19.74     10.65 o 
  33   3   1      109.83      117.41     22.46 o 
  35   3   1       39.84       52.81     16.23 o 
  37   3   1        0.87        7.87      8.51 o 
  39   3   1      558.04      575.06     62.83 o 
 -32   4   1        0.11        7.23     16.03 o 
 -30   4   1      147.33      164.34     33.95 o 
 -28   4   1       94.05       92.75     26.42 o 
 -26   4   1      361.00      438.18     89.77 o 
 -24   4   1      253.41      209.73     35.85 o 
 -22   4   1       86.29      128.55     23.49 o 
 -20   4   1      879.27      983.97     60.76 o 
 -18   4   1      624.60      673.97     49.99 o 
 -16   4   1      248.03      263.78     31.42 o 
 -14   4   1      159.61      175.37     25.60 o 
 -12   4   1     1004.96      960.11     56.89 o 
 -10   4   1      185.64      181.11     25.69 o 
  -8   4   1       60.26       94.32     17.91 o 
  -6   4   1      107.98       99.53     16.73 o 
  -4   4   1        6.98       -6.49      8.91 o 
  -2   4   1        5.61        3.67     13.31 o 
   0   4   1      272.14      261.48     28.44 o 
   2   4   1     1151.13     1134.55     57.95 o 
   4   4   1      693.00      732.31     47.78 o 
   6   4   1      800.99      772.41     49.25 o 
   8   4   1       44.19       60.68     14.67 o 
  10   4   1       13.22       38.65     11.81 o 
  12   4   1       28.91       41.17     14.10 o 
  14   4   1      797.77      909.69     55.74 o 
  16   4   1      184.93      207.92     27.36 o 
  18   4   1      319.22      303.01     33.93 o 
  20   4   1       39.18       39.79     15.22 o 
  22   4   1       34.53        5.53      9.58 o 
  24   4   1       51.78       92.83     24.38 o 
  26   4   1        0.00       27.11     20.60 o 
  28   4   1       78.32       95.72     25.05 o 
  30   4   1      186.78      224.05     39.28 o 
 -17   5   1      337.26      385.60     43.23 o 
 -15   5   1       58.98       73.67     18.82 o 
 -13   5   1       77.72      112.51     24.20 o 
 -11   5   1       19.45       35.09     10.58 o 
  -9   5   1      107.62      127.49     24.21 o 
  -7   5   1       10.16        9.38     14.89 o 
  -5   5   1        0.00        3.04      6.49 o 
  -3   5   1        7.37       -5.22      8.60 o 
  -1   5   1      117.18      114.31     19.61 o 
   1   5   1       91.36       94.06     16.55 o 
   3   5   1       40.90       86.07     20.99 o 
   5   5   1      318.03      413.54     40.51 o 
   7   5   1        0.10       -3.33     19.52 o 
   9   5   1       14.27       27.01     17.08 o 
  11   5   1      470.13      495.91     46.23 o 
  13   5   1       67.04       75.22     19.81 o 
  15   5   1       66.11      116.62     25.07 o 
 -48   0   2     1348.19     1426.90     89.83 o 
 -46   0   2      204.29      207.21     36.92 o 
 -44   0   2      465.54      479.69     49.67 o 
 -42   0   2      620.85      665.12     56.34 o 
 -40   0   2      251.93      396.38     43.40 o 
 -38   0   2     3357.57     3345.18    213.90 o 
 -36   0   2       13.83       49.80     26.80 o 
 -34   0   2     2465.32     2475.44     96.75 o 
 -32   0   2     3997.36     4137.95    119.81 o 
 -30   0   2     1312.37     1234.72     64.49 o 
 -28   0   2     5336.44     5211.94    123.89 o 
 -26   0   2     1006.39      972.70     52.03 o 
 -24   0   2     2425.72     2272.13     75.95 o 
 -22   0   2    20826.86    21224.55    427.88 o 
 -20   0   2     3333.11     3237.39     70.73 o 
 -18   0   2    30046.10    31691.04    299.96 o 
 -16   0   2     7531.48     7840.54     56.37 o 
 -14   0   2     4874.22     4957.28     41.82 o 
 -12   0   2    56283.57    55965.64    243.69 o 
 -10   0   2    24857.82    26321.20    163.47 o 
  -8   0   2    44531.41    43707.18    266.34 o 
  -6   0   2    12413.97    13820.41     75.71 o 
  -4   0   2       26.90       46.91      6.78 o 
  -2   0   2     4414.10     4795.45     81.72 o 
   2   0   2     8780.17     9825.62    104.09 o 
   4   0   2    25860.03    27924.08    265.52 o 
   6   0   2     4412.67     5013.02     57.57 o 
   8   0   2    66861.62    67564.95    292.84 o 
  10   0   2      851.56      891.97     13.93 o 
  12   0   2     3929.08     3980.35     37.59 o 
  14   0   2     7203.37     7354.66     51.84 o 
  16   0   2     2096.39     2320.62     41.10 o 
  18   0   2    29314.29    28185.94    259.87 o 
  20   0   2     5257.95     5261.41    106.01 o 
  22   0   2     6701.67     6594.82    119.49 o 
  24   0   2     1083.10     1128.84     52.24 o 
  26   0   2     4716.25     4622.14    109.45 o 
  28   0   2      474.03      507.04     38.10 o 
  30   0   2     4934.46     4600.28    200.69 o 
  32   0   2      371.06      419.49     37.88 o 
  34   0   2     2466.45     2423.98    111.49 o 
  36   0   2     4712.59     4829.84    175.19 o 
  38   0   2     4041.75     4089.68    128.26 o 
  40   0   2      963.76      948.38     63.72 o 
  42   0   2      277.58      262.94     54.70 o 
  44   0   2       87.07       67.96     29.21 o 
  46   0   2      836.88      831.01    100.24 o 
 -47   1   2     1229.17     1289.68     71.50 o 
 -45   1   2      324.94      330.92     35.18 o 
 -43   1   2      292.98      299.97     27.41 o 
 -41   1   2       98.35       82.23     15.32 o 
 -39   1   2      469.32      511.77     37.05 o 
 -37   1   2      959.67      934.18     44.65 o 
 -35   1   2     2313.11     2165.63     65.16 o 
 -33   1   2      899.11      873.01     40.22 o 
 -31   1   2     4219.84     4289.04     88.21 o 
 -29   1   2     5452.24     5130.54     64.74 o 
 -27   1   2       66.08       65.16      6.92 o 
 -25   1   2     1396.37     1285.75     25.99 o 
 -23   1   2      710.66      669.97     33.19 o 
 -21   1   2     1848.76     1655.44     38.76 o 
 -19   1   2    10741.70    10015.85     99.91 o 
 -17   1   2     9733.89     9905.90     89.57 o 
 -15   1   2     1839.18     1863.76     32.15 o 
 -13   1   2     3337.33     3246.85     44.17 o 
 -11   1   2      608.87      745.01     17.97 o 
  -9   1   2     6849.64     7484.94     52.25 o 
  -7   1   2       40.66       74.48      6.21 o 
  -5   1   2    11775.65    12357.65    108.93 o 
  -3   1   2    12840.36    13235.85     86.26 o 
  -1   1   2   121682.21   126203.38    295.32 o 
   1   1   2    20951.52    21482.52     95.40 o 
   3   1   2        0.71        1.85      5.51 o 
   5   1   2      784.93      814.26     20.14 o 
   7   1   2      632.85      574.22     23.60 o 
   9   1   2     8011.97     8151.58    343.06 o 
  11   1   2     4753.79     4769.59     93.16 o 
  13   1   2    10192.31    10557.33    108.94 o 
  15   1   2     3508.65     3374.08     96.64 o 
  17   1   2    14107.36    14289.65    161.03 o 
  19   1   2      343.49      353.92     16.29 o 
  21   1   2     1187.40     1208.99     26.43 o 
  23   1   2     1059.91     1023.72     22.00 o 
  25   1   2       63.68       50.50      4.83 o 
  27   1   2    10899.83    10564.67    123.91 o 
  29   1   2     7398.84     7315.22    107.43 o 
  31   1   2      556.00      547.41     31.23 o 
  33   1   2      997.70      988.17     42.28 o 
  35   1   2      288.80      292.71     24.06 o 
  37   1   2      263.87      266.30     29.26 o 
  39   1   2       27.87       19.46     14.98 o 
  41   1   2        8.93       22.10      9.72 o 
  43   1   2       21.40       45.86     15.13 o 
  45   1   2     2351.74     2578.14    127.25 o 
 -44   2   2      486.63      468.65     43.71 o 
 -42   2   2      161.87      190.11     27.84 o 
 -40   2   2     1515.23     1470.68     73.43 o 
 -38   2   2        1.52        0.18     30.90 o 
 -36   2   2      271.59      244.76     23.96 o 
 -34   2   2      837.42      788.84     46.96 o 
 -32   2   2     2476.90     2349.77     78.86 o 
 -30   2   2     2314.79     2334.99     60.27 o 
 -28   2   2      429.19      460.67     26.69 o 
 -26   2   2      985.11     1011.82     46.77 o 
 -24   2   2       84.65      116.80     17.32 o 
 -22   2   2        0.29        6.98      5.41 o 
 -20   2   2      112.12      107.52     14.89 o 
 -18   2   2     1321.49     1355.92     46.06 o 
 -16   2   2      321.51      305.17     21.62 o 
 -14   2   2     5537.51     5617.17     87.23 o 
 -12   2   2     1411.13     1540.66     44.52 o 
 -10   2   2    14713.47    15065.81    155.41 o 
  -8   2   2        1.98        9.63      6.45 o 
  -6   2   2        8.07       19.04     10.77 o 
  -4   2   2     9516.03    10192.98    147.71 o 
  -2   2   2     3056.04     3035.75     80.75 o 
   0   2   2     1808.69     1918.24     49.07 o 
   2   2   2     1090.70     1275.48     46.51 o 
   4   2   2      409.72      461.17     25.09 o 
   6   2   2      282.71      277.85     20.59 o 
   8   2   2     5370.26     5623.81    152.28 o 
  10   2   2      171.41      148.11     16.51 o 
  12   2   2     6569.53     6893.46     94.90 o 
  14   2   2     1804.41     1663.39     51.19 o 
  16   2   2      184.03      172.67     19.43 o 
  18   2   2       68.98       53.24     12.93 o 
  20   2   2     2722.39     2730.28     97.39 o 
  22   2   2      274.33      294.66     32.60 o 
  24   2   2       17.84       18.11      8.03 o 
  26   2   2       37.02       27.03     14.51 o 
  28   2   2        7.06       10.47     13.75 o 
  30   2   2     1567.38     1484.54     61.10 o 
  32   2   2      532.57      525.36     49.72 o 
  34   2   2      604.48      597.53     93.00 o 
  36   2   2      260.59      312.04     40.50 o 
  38   2   2      776.59      865.42    135.39 o 
  40   2   2      564.62      516.57     64.94 o 
  42   2   2      253.12      279.21     43.62 o 
 -39   3   2        2.30       23.81     19.18 o 
 -37   3   2       42.96       25.96     14.64 o 
 -35   3   2        1.27        7.39     17.94 o 
 -33   3   2        0.20        2.21     33.99 o 
 -31   3   2       35.74       13.27     36.18 o 
 -29   3   2       98.00       91.66     22.15 o 
 -27   3   2       32.58       47.90     20.07 o 
 -25   3   2     1506.69     1437.35     83.06 o 
 -23   3   2      986.44      977.41     67.21 o 
 -21   3   2      216.43      228.56     25.97 o 
 -19   3   2      424.97      429.65     35.12 o 
 -17   3   2      227.00      212.42     25.25 o 
 -15   3   2      300.39      307.38     28.34 o 
 -13   3   2      846.71      916.79     48.22 o 
 -11   3   2     1019.96     1018.59     49.80 o 
  -9   3   2      808.77      737.39     42.32 o 
  -7   3   2      180.91      174.56     25.69 o 
  -5   3   2     1338.65     1283.14     66.19 o 
  -3   3   2       96.22       98.53     16.99 o 
  -1   3   2      735.26      737.11     38.01 o 
   1   3   2      165.85      169.88     18.92 o 
   3   3   2      211.92      178.42     25.03 o 
   5   3   2     3956.89     3888.46     91.29 o 
   7   3   2      390.02      419.04     31.56 o 
   9   3   2       58.89       89.83     14.69 o 
  11   3   2      135.92      148.22     19.63 o 
  13   3   2       23.31       13.15     15.66 o 
  15   3   2       35.80       39.40     14.19 o 
  17   3   2        1.45       21.14     11.62 o 
  19   3   2        3.06       19.08     13.57 o 
  21   3   2     1278.68     1234.03     75.05 o 
  23   3   2      422.82      385.44     72.35 o 
  25   3   2      773.24      847.86     84.73 o 
  27   3   2       39.83       32.03     14.19 o 
  29   3   2      169.45      159.29     24.45 o 
  31   3   2       84.03       79.44     16.66 o 
  33   3   2      107.86      156.52     33.31 o 
  35   3   2      465.59      397.09     41.33 o 
  37   3   2        0.81       31.22     14.35 o 
 -32   4   2      598.60      635.52     65.33 o 
 -30   4   2       58.25       72.63     25.93 o 
 -28   4   2      115.41       85.23     25.45 o 
 -26   4   2      220.96      259.82     39.71 o 
 -24   4   2       44.73       69.52     18.10 o 
 -22   4   2      360.24      347.33     36.83 o 
 -20   4   2     1768.77     1705.34     80.11 o 
 -18   4   2       40.55      118.66     25.34 o 
 -16   4   2     3534.70     3694.36    113.84 o 
 -14   4   2      384.53      345.29     34.67 o 
 -12   4   2      149.63      158.35     23.42 o 
 -10   4   2     1192.98     1289.19     64.38 o 
  -8   4   2       47.47       41.19     10.12 o 
  -6   4   2      436.39      415.39     35.97 o 
  -4   4   2     1157.88     1189.67     57.97 o 
  -2   4   2     1536.40     1488.50     64.80 o 
   0   4   2     1209.56     1280.73     61.18 o 
   2   4   2      794.43      888.34     50.90 o 
   4   4   2      123.74       87.53     27.26 o 
   6   4   2       70.45       43.80     15.74 o 
   8   4   2     1218.03     1357.08     64.70 o 
  10   4   2      201.35      216.82     27.36 o 
  12   4   2      682.40      647.39     46.83 o 
  14   4   2     3522.21     3531.33    109.20 o 
  16   4   2      295.18      288.12     33.26 o 
  18   4   2      346.69      353.72     36.26 o 
  20   4   2      493.45      624.39     49.02 o 
  22   4   2       13.25       19.82     14.97 o 
  24   4   2      332.34      426.91     52.13 o 
  26   4   2      441.99      502.30     55.42 o 
  28   4   2        1.28       32.76     55.56 o 
  30   4   2      457.84      563.37     63.06 o 
 -17   5   2       94.67      105.85     22.31 o 
 -15   5   2        8.72        4.08     10.95 o 
 -13   5   2        5.45        8.62     16.62 o 
 -11   5   2      182.00      217.86     30.60 o 
  -9   5   2       17.44       52.59     18.71 o 
  -7   5   2     1102.55     1099.02     67.34 o 
  -5   5   2       53.55       56.71     14.58 o 
  -3   5   2      227.14      217.53     30.16 o 
  -1   5   2      558.86      669.15     52.52 o 
   1   5   2       17.92       25.76     12.59 o 
   3   5   2      324.56      317.33     35.19 o 
   5   5   2      253.08      276.45     33.59 o 
   7   5   2      249.08      222.22     29.95 o 
   9   5   2       50.67       64.95     21.03 o 
  11   5   2      117.89      129.00     31.96 o 
  13   5   2       30.13       44.78     17.74 o 
  15   5   2      246.28      248.89     33.44 o 
 -47   1   3      102.71      110.82     21.57 o 
 -45   1   3        2.98        3.74      9.46 o 
 -43   1   3      133.24      144.97     24.85 o 
 -41   1   3      302.00      269.40     31.36 o 
 -39   1   3        6.70        5.12      6.77 o 
 -37   1   3      291.93      256.13     23.26 o 
 -35   1   3      553.16      608.25     34.33 o 
 -33   1   3      235.90      254.23     22.20 o 
 -31   1   3     3096.13     2957.93     71.23 o 
 -29   1   3     1375.52     1373.01     31.32 o 
 -27   1   3      606.63      575.87     20.27 o 
 -25   1   3     3817.17     3625.12     53.97 o 
 -23   1   3     2305.66     2326.88     50.44 o 
 -21   1   3       10.74        4.01      4.36 o 
 -19   1   3     1764.94     1605.09     37.28 o 
 -17   1   3     1539.96     1420.91     29.21 o 
 -15   1   3     6538.54     6668.74     60.25 o 
 -13   1   3        1.74        4.05      3.61 o 
 -11   1   3     6153.83     5757.03    135.02 o 
  -9   1   3     1553.24     1614.31     41.27 o 
  -7   1   3     7863.41     7946.70     72.35 o 
  -5   1   3      130.09       84.99     11.24 o 
  -3   1   3     4053.70     3975.87     40.12 o 
  -1   1   3    96565.14    97747.71    346.77 o 
   1   1   3      175.23      271.24     12.92 o 
   3   1   3        3.81       10.25      2.90 o 
   5   1   3    13386.79    13553.80    105.71 o 
   7   1   3      764.03      733.36     24.23 o 
   9   1   3      151.81      210.57     16.29 o 
  11   1   3       62.86       28.73      7.65 o 
  13   1   3      177.80      151.09     14.67 o 
  15   1   3     4386.52     4487.56     57.95 o 
  17   1   3        6.08       35.67      7.03 o 
  19   1   3     1147.31     1106.16     31.54 o 
  21   1   3      484.75      450.18     18.15 o 
  23   1   3      477.81      433.42     18.15 o 
  25   1   3      773.35      750.66     22.32 o 
  27   1   3       71.58       66.91      7.23 o 
  29   1   3    10346.41    10457.96    136.54 o 
  31   1   3      822.27      826.70     37.33 o 
  33   1   3      641.79      667.43     42.86 o 
  35   1   3      592.08      587.45     41.49 o 
  37   1   3      306.49      304.54     30.99 o 
  39   1   3      187.08      193.01     26.55 o 
  41   1   3       79.46       73.95     20.75 o 
  43   1   3        0.09      -20.51     17.86 o 
  45   1   3        6.81       -8.33     19.98 o 
 -44   2   3       11.48        5.19      9.93 o 
 -42   2   3      116.58      121.97     22.34 o 
 -40   2   3     1581.65     1637.10     68.69 o 
 -38   2   3     1665.33     1672.63     77.74 o 
 -36   2   3       34.98       17.57     15.87 o 
 -34   2   3     2743.08     2689.87    116.63 o 
 -32   2   3        9.20       27.56     17.46 o 
 -30   2   3      336.17      319.66     22.49 o 
 -28   2   3     1659.55     1644.67     49.32 o 
 -26   2   3     1005.92     1017.21     38.51 o 
 -24   2   3      136.30      160.42     18.51 o 
 -22   2   3     2675.69     2537.31     57.23 o 
 -20   2   3     2933.85     3083.61     81.90 o 
 -18   2   3      721.81      678.25     32.94 o 
 -16   2   3     1049.79      985.14     38.18 o 
 -14   2   3       73.43       50.23      7.96 o 
 -12   2   3      132.77      136.82     10.99 o 
 -10   2   3     7238.77     6901.87    109.97 o 
  -8   2   3     5762.19     5721.63     72.28 o 
  -6   2   3     4789.33     4975.29    103.95 o 
  -4   2   3     9999.84    10512.94    107.96 o 
  -2   2   3       43.55       71.45     14.49 o 
   0   2   3     1120.74     1187.59     38.55 o 
   2   2   3     7830.10     8032.42    134.14 o 
   4   2   3      625.31      683.82     31.16 o 
   6   2   3     2375.34     2393.08     59.11 o 
   8   2   3     8995.27     8939.91    117.85 o 
  10   2   3     6359.31     6629.78    157.96 o 
  12   2   3      124.24      134.58     14.46 o 
  14   2   3      852.25      885.51     42.54 o 
  16   2   3      516.12      514.91     33.00 o 
  18   2   3       19.72        5.98      7.74 o 
  20   2   3     5399.97     5368.12    110.84 o 
  22   2   3       16.98       20.30      9.80 o 
  24   2   3     1509.77     1502.29     56.83 o 
  26   2   3     1115.96     1053.99     48.31 o 
  28   2   3      199.00      184.69     29.84 o 
  30   2   3       67.27       65.07     27.60 o 
  32   2   3        5.98       11.83     22.45 o 
  34   2   3      601.80      519.51     52.07 o 
  36   2   3      281.03      243.30     37.58 o 
  38   2   3     1328.42     1348.54     87.45 o 
  40   2   3       12.70       26.27     14.32 o 
  42   2   3       70.28      138.28     59.98 o 
 -39   3   3        0.03       12.79     20.90 o 
 -37   3   3        8.36       26.14     19.62 o 
 -35   3   3       62.92       70.81     18.79 o 
 -33   3   3      328.14      299.01     34.15 o 
 -31   3   3      142.86      154.58     30.36 o 
 -29   3   3      917.47     1010.76     49.17 o 
 -27   3   3       88.53      104.96     23.20 o 
 -25   3   3      518.64      501.38     39.97 o 
 -23   3   3      323.43      308.94     38.62 o 
 -21   3   3     3874.67     3726.10    133.94 o 
 -19   3   3     2961.04     3176.46     94.40 o 
 -17   3   3     1489.00     1506.09     63.26 o 
 -15   3   3     1088.46     1026.97     51.47 o 
 -13   3   3     6806.37     6786.49    129.66 o 
 -11   3   3       32.70       15.11     16.88 o 
  -9   3   3      904.32      876.40     54.54 o 
  -7   3   3     1030.11      956.07     56.75 o 
  -5   3   3      210.56      211.01     27.67 o 
  -3   3   3     2630.27     2557.95     69.46 o 
  -1   3   3        9.07       41.63     33.79 o 
   1   3   3    11432.02    11690.85    152.64 o 
   3   3   3      817.25      938.17     92.33 o 
   5   3   3      270.50      311.18     26.56 o 
   7   3   3      147.93      100.46     15.11 o 
   9   3   3      463.85      413.63     30.95 o 
  11   3   3     2806.94     2943.64     83.68 o 
  13   3   3     1050.68     1063.39     51.86 o 
  15   3   3     1834.22     1935.40     71.35 o 
  17   3   3     3256.90     3272.51    128.82 o 
  19   3   3      296.57      291.40     36.63 o 
  21   3   3       35.89       28.32     10.42 o 
  23   3   3       10.77       40.89     17.31 o 
  25   3   3       32.16       38.17     17.35 o 
  27   3   3      631.23      704.70     41.06 o 
  29   3   3       93.91       97.68     20.89 o 
  31   3   3     1126.23     1162.08     66.44 o 
  33   3   3      224.39      233.62     31.01 o 
  35   3   3      400.54      408.17     41.69 o 
  37   3   3      188.95      166.61     28.76 o 
 -32   4   3       20.89       72.53     24.83 o 
 -30   4   3      513.22      509.22     68.02 o 
 -28   4   3        1.15        8.97     15.60 o 
 -26   4   3      100.80      105.40     40.71 o 
 -24   4   3      174.75      212.67     30.02 o 
 -22   4   3       88.56       96.87     20.10 o 
 -20   4   3      246.75      279.75     33.46 o 
 -18   4   3      945.05     1002.96     60.21 o 
 -16   4   3      104.80      108.87     22.17 o 
 -14   4   3        8.25       20.31     11.79 o 
 -12   4   3     1055.64     1040.54     59.13 o 
 -10   4   3        0.80       -4.72      9.06 o 
  -8   4   3      320.48      323.59     26.05 o 
  -6   4   3       42.22       30.73     10.98 o 
  -4   4   3       26.72       20.39     22.09 o 
  -2   4   3        9.15       14.85     14.56 o 
   0   4   3        1.21       26.14      9.08 o 
   2   4   3      101.04      114.12     18.15 o 
   4   4   3       91.56       70.91     15.39 o 
   6   4   3      636.22      628.27     43.71 o 
   8   4   3       21.13       25.58     11.17 o 
  10   4   3     1791.15     1829.16     82.09 o 
  12   4   3      137.48      157.65     24.19 o 
  14   4   3      334.72      363.90     35.51 o 
  16   4   3       11.97       15.36     16.36 o 
  18   4   3       59.13       78.23     16.60 o 
  20   4   3       35.86       16.74     16.41 o 
  22   4   3       49.46       20.41     15.31 o 
  24   4   3       14.67       17.10     26.25 o 
  26   4   3        8.41       22.19     23.09 o 
  28   4   3      310.45      328.94     47.35 o 
 -15   5   3       65.56       71.35     19.53 o 
 -13   5   3      429.47      435.91     44.22 o 
 -11   5   3       33.98       45.97     12.84 o 
  -9   5   3       13.40       17.47     12.08 o 
  -7   5   3       84.34      103.30     22.22 o 
  -5   5   3      247.87      264.77     33.62 o 
  -3   5   3        5.19       -9.06     15.51 o 
  -1   5   3       35.67       22.80     17.66 o 
   1   5   3        0.22       -3.34      9.24 o 
   3   5   3      335.98      304.27     45.78 o 
   5   5   3       39.80       81.49     24.09 o 
   7   5   3       17.32       63.83     28.35 o 
   9   5   3       10.03        4.10     17.27 o 
  11   5   3      355.93      357.83     38.60 o 
  13   5   3       40.20       25.75     14.09 o 
 -48   0   4      698.38      682.74     94.14 o 
 -46   0   4      327.06      500.91     78.49 o 
 -44   0   4      520.90      537.55     52.91 o 
 -42   0   4      150.65      166.87     29.48 o 
 -40   0   4     1988.08     2155.31     99.08 o 
 -38   0   4     1722.86     1717.83     85.49 o 
 -36   0   4     1118.75     1074.36     66.09 o 
 -34   0   4      247.86      244.83     46.72 o 
 -32   0   4     2527.80     2622.30     95.12 o 
 -30   0   4        1.90        4.25     29.85 o 
 -28   0   4      109.24      149.04     23.48 o 
 -26   0   4      195.55      232.92     25.67 o 
 -24   0   4     1056.20     1062.92     50.96 o 
 -22   0   4     1392.20     1047.89     37.41 o 
 -20   0   4     9151.82     8586.48    104.34 o 
 -18   0   4    17450.70    18020.28    123.92 o 
 -16   0   4     7633.88     8532.07    123.88 o 
 -14   0   4     4348.02     4713.14     76.47 o 
 -12   0   4     1026.91     1056.38     28.71 o 
 -10   0   4     4794.00     4555.41     61.74 o 
  -8   0   4     4668.17     5084.27     67.79 o 
  -6   0   4       13.01       23.62      5.75 o 
  -4   0   4    13152.81    13148.01    123.33 o 
  -2   0   4    23752.53    26485.51    432.59 o 
   0   0   4     6176.95     5963.20    111.10 o 
   2   0   4      494.99      500.53     20.38 o 
   4   0   4     1654.25     1411.92     44.93 o 
   6   0   4    11337.97    10080.02    100.77 o 
   8   0   4     8482.75     8989.01     93.48 o 
  10   0   4    24257.01    22718.49    157.41 o 
  12   0   4    13982.70    15449.88     97.37 o 
  14   0   4        1.91        1.27      3.62 o 
  16   0   4    22678.77    23113.02    262.50 o 
  18   0   4      119.58       91.37     10.80 o 
  20   0   4     2330.60     2472.90     66.27 o 
  22   0   4      355.96      394.69     28.30 o 
  24   0   4     2839.07     2769.93     78.13 o 
  26   0   4     8631.12     8426.58    258.38 o 
  28   0   4     1807.67     1818.54     69.35 o 
  30   0   4     3363.59     3443.11    131.68 o 
  32   0   4      726.96      725.06     58.76 o 
  34   0   4      576.48      479.54     66.84 o 
  36   0   4     1889.45     1880.72    137.57 o 
  38   0   4       95.66       55.34     24.93 o 
  40   0   4     1336.60     1557.98    133.37 o 
  42   0   4      416.38      396.45     70.02 o 
  44   0   4     1098.41     1278.37    127.64 o 
 -47   1   4      605.56      702.48     53.12 o 
 -45   1   4       18.77       16.18     21.98 o 
 -43   1   4        0.04       13.68     15.22 o 
 -41   1   4      436.04      452.92     40.12 o 
 -39   1   4        0.53       33.61     10.64 o 
 -37   1   4      124.30       79.01     29.69 o 
 -35   1   4     1031.06      991.81     39.86 o 
 -33   1   4     2894.20     2686.60     69.70 o 
 -31   1   4     3402.80     3428.68     62.09 o 
 -29   1   4     2316.82     2293.33     43.07 o 
 -27   1   4     1048.99     1063.51     30.47 o 
 -25   1   4      485.28      471.16     20.12 o 
 -23   1   4     2597.68     2639.69     45.69 o 
 -21   1   4      718.82      815.84     24.67 o 
 -19   1   4     3698.11     3650.60     47.37 o 
 -17   1   4      156.05      154.10      9.07 o 
 -15   1   4      288.45      248.43     12.81 o 
 -13   1   4     7818.83     7444.81     79.44 o 
 -11   1   4    14565.20    14344.42    169.04 o 
  -9   1   4     2013.73     1848.94     36.74 o 
  -7   1   4     3811.56     3739.73     49.68 o 
  -5   1   4     5013.91     5087.64    101.29 o 
  -3   1   4    11507.71    11720.16     66.65 o 
  -1   1   4      955.63      889.89     14.45 o 
   1   1   4      632.05      834.54     14.44 o 
   3   1   4     4024.46     4103.93     34.46 o 
   5   1   4     1612.44     1658.55     25.14 o 
   7   1   4    10305.98    10291.59     96.47 o 
   9   1   4      345.60      375.06     22.94 o 
  11   1   4      550.62      631.51     29.54 o 
  13   1   4      767.01      773.28     33.97 o 
  15   1   4     6541.11     6554.30    107.45 o 
  17   1   4     6847.61     6329.73     65.12 o 
  19   1   4     4405.66     4177.46     53.08 o 
  21   1   4     3521.06     3531.01     50.57 o 
  23   1   4       20.17       19.58      5.25 o 
  25   1   4       10.88       27.63      5.61 o 
  27   1   4       76.49       95.94      9.42 o 
  29   1   4     1780.13     1691.55     86.96 o 
  31   1   4       38.78       21.25     12.39 o 
  33   1   4       13.47       21.27     15.03 o 
  35   1   4      852.57      897.65     69.25 o 
  37   1   4     1891.57     1878.56    101.59 o 
  39   1   4     1186.90     1183.67     82.63 o 
  41   1   4      367.19      376.49     47.91 o 
  43   1   4      521.64      527.82     58.70 o 
 -44   2   4      139.86      210.48     31.01 o 
 -42   2   4      498.21      547.11     40.99 o 
 -40   2   4      161.96      142.29     24.15 o 
 -38   2   4      449.99      435.82     41.48 o 
 -36   2   4     1506.90     1417.11     88.16 o 
 -34   2   4      900.67      909.05     69.13 o 
 -32   2   4      673.57      638.76     72.51 o 
 -30   2   4      774.60      752.00     42.92 o 
 -28   2   4      943.68      901.35     46.20 o 
 -26   2   4     3299.01     3345.34     67.34 o 
 -24   2   4      180.28      170.35     15.90 o 
 -22   2   4      280.23      291.53     28.68 o 
 -20   2   4     1356.28     1267.66     44.67 o 
 -18   2   4      279.69      307.37     15.67 o 
 -16   2   4     1494.51     1319.63     32.70 o 
 -14   2   4      576.02      541.59     18.98 o 
 -12   2   4     1132.03     1149.10     28.87 o 
 -10   2   4     2377.80     2291.83     43.62 o 
  -8   2   4      644.49      606.65     21.66 o 
  -6   2   4     7485.37     7668.02    119.39 o 
  -4   2   4     3090.16     3345.33     75.96 o 
  -2   2   4    22448.91    23396.11    193.36 o 
   0   2   4      436.38      482.46     38.39 o 
   2   2   4      385.69      306.91     19.96 o 
   4   2   4      627.82      620.70     34.49 o 
   6   2   4      720.42      649.79     31.07 o 
   8   2   4     1386.01     1461.29     42.57 o 
  10   2   4      168.48      164.95     15.26 o 
  12   2   4     4632.39     4447.90     80.09 o 
  14   2   4      724.72      662.02     32.35 o 
  16   2   4      374.19      325.68     29.27 o 
  18   2   4      139.69      141.86     15.72 o 
  20   2   4      192.94      170.47     26.17 o 
  22   2   4     1044.92      996.69     47.26 o 
  24   2   4        7.60       -0.76      9.13 o 
  26   2   4     2879.76     2726.27     80.63 o 
  28   2   4     5868.52     5767.72    472.72 o 
  30   2   4       30.27       24.46     21.24 o 
  32   2   4       30.75       43.35     19.86 o 
  34   2   4        1.22       22.14     17.56 o 
  36   2   4      126.47       94.71     49.96 o 
  38   2   4      153.09      134.43     29.82 o 
  40   2   4       85.98       75.96     28.40 o 
 -39   3   4       13.21       30.07     22.24 o 
 -37   3   4       74.25      115.97     24.55 o 
 -35   3   4      358.80      424.54     41.47 o 
 -33   3   4      530.27      562.07     47.54 o 
 -31   3   4       86.94       86.79     20.35 o 
 -29   3   4        1.98        2.67      9.61 o 
 -27   3   4      176.92      203.69     22.13 o 
 -25   3   4       14.38       35.06     11.04 o 
 -23   3   4      394.57      410.47     27.33 o 
 -21   3   4     1401.43     1444.57     56.62 o 
 -19   3   4      624.39      629.96     42.25 o 
 -17   3   4     5250.77     5160.13    117.09 o 
 -15   3   4      166.78      158.48     27.78 o 
 -13   3   4       25.70       17.62     17.67 o 
 -11   3   4      136.46      142.27     22.73 o 
  -9   3   4        9.47       -0.78      6.90 o 
  -7   3   4      179.97      186.99     18.19 o 
  -5   3   4     1918.33     1943.65     58.73 o 
  -3   3   4     1371.90     1388.05     50.55 o 
  -1   3   4        0.54       -3.36      7.27 o 
   1   3   4      224.57      244.91     23.62 o 
   3   3   4      529.55      575.53     34.78 o 
   5   3   4       13.80       23.06     17.28 o 
   7   3   4      158.86      178.80     19.85 o 
   9   3   4      115.38      134.08     18.68 o 
  11   3   4     1060.18     1108.05     51.69 o 
  13   3   4     6334.42     6467.44    143.33 o 
  15   3   4       17.88       17.69     11.51 o 
  17   3   4        2.32        1.19      9.58 o 
  19   3   4       54.40       35.47     21.36 o 
  21   3   4       99.98      120.23     18.27 o 
  23   3   4      324.30      265.36     28.51 o 
  25   3   4      473.41      456.19     33.16 o 
  27   3   4       13.81       24.45     13.06 o 
  29   3   4      320.14      312.93     34.44 o 
  31   3   4      202.80      210.85     28.87 o 
  33   3   4       30.81       36.00     15.81 o 
  35   3   4      300.47      319.47     37.67 o 
 -30   4   4      217.29      289.39     81.77 o 
 -28   4   4      200.10      181.22     26.51 o 
 -26   4   4       62.60       61.47     17.62 o 
 -24   4   4       66.05       76.00     17.79 o 
 -22   4   4      162.11      195.60     28.62 o 
 -20   4   4       11.46        7.67     12.03 o 
 -18   4   4     1141.27     1109.40     63.20 o 
 -16   4   4        2.25       21.94     10.19 o 
 -14   4   4      116.66      174.12     25.18 o 
 -12   4   4      322.60      333.31     34.17 o 
 -10   4   4      516.38      476.46     40.11 o 
  -8   4   4      299.64      286.26     37.54 o 
  -6   4   4       14.78      -18.12     14.33 o 
  -4   4   4      540.28      563.66     52.59 o 
  -2   4   4      431.42      431.60     33.45 o 
   0   4   4       67.50       46.70     12.92 o 
   2   4   4      135.14      148.31     20.18 o 
   4   4   4     1522.74     1460.42     64.81 o 
   6   4   4       98.17       93.78     18.10 o 
   8   4   4      144.78      184.84     24.26 o 
  10   4   4      211.57      214.33     27.38 o 
  12   4   4        4.59        8.79      9.82 o 
  14   4   4        6.69       10.53      9.23 o 
  16   4   4       22.24       18.24      9.18 o 
  18   4   4      269.73      271.20     39.56 o 
  20   4   4      197.44      257.58     39.16 o 
  22   4   4      218.86      219.61     59.71 o 
  24   4   4        2.07       -1.50     10.95 o 
  26   4   4        4.43       29.42     17.84 o 
  28   4   4       41.73       74.16     26.45 o 
 -13   5   4      216.04      224.84     31.69 o 
 -11   5   4      318.92      311.92     37.24 o 
  -9   5   4       27.38        4.61     21.68 o 
  -7   5   4        4.17        3.79     17.41 o 
  -5   5   4      390.72      358.53     48.80 o 
  -3   5   4      491.75      495.20     56.04 o 
  -1   5   4      112.74      126.04     28.45 o 
   1   5   4      163.78      147.69     31.67 o 
   3   5   4      139.86      124.94     59.91 o 
   5   5   4      221.20      222.10     42.73 o 
   7   5   4      203.60      212.48     40.19 o 
   9   5   4        1.80        8.17     49.61 o 
 -47   1   5       33.97       48.79     14.50 o 
 -45   1   5      420.36      379.44     39.24 o 
 -43   1   5      440.90      469.36     42.39 o 
 -41   1   5        3.09       -8.41     14.04 o 
 -39   1   5     1597.50     1578.74     73.68 o 
 -37   1   5       54.07       28.61     10.55 o 
 -35   1   5       16.36       38.06     13.28 o 
 -33   1   5      419.06      342.13     33.20 o 
 -31   1   5       58.01       54.35      7.52 o 
 -29   1   5     1631.92     1516.59     36.42 o 
 -27   1   5        3.09        7.36      4.72 o 
 -25   1   5      633.49      598.46     26.55 o 
 -23   1   5     4477.34     4251.55    116.13 o 
 -21   1   5     2381.97     2346.39     42.76 o 
 -19   1   5     2163.73     2152.71     43.77 o 
 -17   1   5       78.72      109.67     11.16 o 
 -15   1   5     3445.21     3535.49     63.42 o 
 -13   1   5    11064.52    10907.09    106.48 o 
 -11   1   5        7.06       32.57      6.82 o 
  -9   1   5    12381.92    12400.82     95.43 o 
  -7   1   5      116.17       80.25      7.65 o 
  -5   1   5     4785.93     5197.98     79.67 o 
  -3   1   5     1366.06     1531.20     19.50 o 
  -1   1   5        3.35        0.64      1.83 o 
   1   1   5     3255.19     3502.76     33.36 o 
   3   1   5       35.20       31.63      3.72 o 
   5   1   5       28.55       24.41      5.29 o 
   7   1   5     6476.76     6731.35     82.10 o 
   9   1   5     3506.49     3439.19     62.06 o 
  11   1   5     6549.61     6688.00    130.07 o 
  13   1   5        7.62       11.33      6.10 o 
  15   1   5      505.87      535.81     26.10 o 
  17   1   5     4367.67     4296.30    118.71 o 
  19   1   5      616.52      651.52     29.20 o 
  21   1   5      370.24      296.86     13.16 o 
  23   1   5       75.49       68.25     10.41 o 
  25   1   5     2296.65     2251.19     55.69 o 
  27   1   5      279.80      306.04     38.29 o 
  29   1   5       37.27        6.09     10.94 o 
  31   1   5       57.49       99.66     24.12 o 
  33   1   5      320.87      298.90     38.57 o 
  35   1   5      409.87      364.12     44.62 o 
  37   1   5      595.25      586.07     58.33 o 
  39   1   5        2.05       26.98     20.16 o 
  41   1   5       74.71      101.18     28.18 o 
 -44   2   5       77.99      149.56     25.79 o 
 -42   2   5      333.85      372.91     40.43 o 
 -40   2   5        0.63        3.74     10.47 o 
 -38   2   5       91.07      101.61     24.01 o 
 -36   2   5      699.28      742.12     66.09 o 
 -34   2   5       20.95       20.84     12.40 o 
 -32   2   5      417.75      425.79     46.50 o 
 -30   2   5     2969.20     2945.26     86.81 o 
 -28   2   5      170.46      172.23     21.06 o 
 -26   2   5     2122.26     2170.48     72.58 o 
 -24   2   5       61.83       69.15     12.34 o 
 -22   2   5     3901.92     3746.33     79.00 o 
 -20   2   5     3854.35     3762.15     77.13 o 
 -18   2   5     1608.06     1494.61     42.99 o 
 -16   2   5     1642.48     1386.76     70.60 o 
 -14   2   5     2915.09     2795.08     55.73 o 
 -12   2   5     3717.68     3519.24    102.61 o 
 -10   2   5      538.10      492.02     17.64 o 
  -8   2   5     3604.69     3379.89    102.14 o 
  -6   2   5     2004.98     2087.68     36.49 o 
  -4   2   5      428.60      381.98     17.64 o 
  -2   2   5     9754.06     9452.55    123.17 o 
   0   2   5    16625.07    16605.54    128.06 o 
   2   2   5      450.94      493.91     44.54 o 
   4   2   5     3397.24     3368.78     74.22 o 
   6   2   5      197.68      244.36     21.38 o 
   8   2   5     2100.92     2074.35     51.77 o 
  10   2   5     2384.43     2209.55     44.04 o 
  12   2   5      260.94      226.56     14.42 o 
  14   2   5     1578.58     1579.39     50.38 o 
  16   2   5     3003.77     2879.53     72.55 o 
  18   2   5      913.89      853.75     38.87 o 
  20   2   5     1286.66     1160.59     45.71 o 
  22   2   5        1.80       19.46      8.12 o 
  24   2   5       99.43       95.98     20.63 o 
  26   2   5     1402.69     1431.83     60.71 o 
  28   2   5     3544.71     3601.74    304.13 o 
  30   2   5      733.99      710.77     61.11 o 
  32   2   5      613.68      725.14     66.33 o 
  34   2   5     1563.32     1472.36    102.44 o 
  36   2   5       85.77      102.98     29.12 o 
  38   2   5      131.70      181.87     33.11 o 
  40   2   5       11.03       10.28     16.55 o 
 -39   3   5      107.10      129.79     24.70 o 
 -37   3   5        4.51       -3.34     10.52 o 
 -35   3   5     1083.39     1156.96     68.64 o 
 -33   3   5      142.64      176.62     26.71 o 
 -31   3   5      899.27      930.30     48.10 o 
 -29   3   5      595.74      582.04     37.90 o 
 -27   3   5     1637.30     1662.06     62.44 o 
 -25   3   5      608.00      665.63     39.09 o 
 -23   3   5        5.77       19.56      8.81 o 
 -21   3   5     2586.92     2535.50     66.13 o 
 -19   3   5     2403.19     2422.48     63.87 o 
 -17   3   5     2406.58     2369.28     69.43 o 
 -15   3   5      273.10      263.76     23.80 o 
 -13   3   5       36.53       35.21     10.40 o 
 -11   3   5     5052.54     5118.63    143.38 o 
  -9   3   5      774.28      754.42     34.33 o 
  -7   3   5     1452.76     1434.51     48.01 o 
  -5   3   5      243.25      193.44     28.21 o 
  -3   3   5       11.82       15.57      8.40 o 
  -1   3   5     1718.81     1744.47     56.62 o 
   1   3   5     1298.48     1204.66     48.07 o 
   3   3   5      236.56      224.99     21.63 o 
   5   3   5     1369.80     1440.77     74.16 o 
   7   3   5     2260.47     2250.84     70.53 o 
   9   3   5     4890.86     5223.17    116.14 o 
  11   3   5      136.68      173.03     19.27 o 
  13   3   5     1860.57     1848.73     69.57 o 
  15   3   5      184.90      139.70     20.16 o 
  17   3   5       10.40       19.82      8.28 o 
  19   3   5     3499.32     3394.30    100.17 o 
  21   3   5       38.68       39.75     16.07 o 
  23   3   5      367.25      377.43     35.14 o 
  25   3   5       94.93      107.55     19.75 o 
  27   3   5      151.08      175.05     25.07 o 
  29   3   5       26.00       19.99      9.74 o 
  31   3   5       94.36      105.11     27.87 o 
  33   3   5      601.64      563.14     49.29 o 
 -30   4   5       46.97       63.68     17.43 o 
 -28   4   5       42.11       33.36     14.35 o 
 -26   4   5       33.76       24.93     13.74 o 
 -24   4   5      408.63      431.34     36.61 o 
 -22   4   5       66.79      102.94     18.82 o 
 -20   4   5      439.70      448.91     35.76 o 
 -18   4   5       82.70      129.11     24.18 o 
 -16   4   5      266.15      247.45     29.48 o 
 -14   4   5        2.31       12.47     11.73 o 
 -12   4   5        1.44       -2.43      8.53 o 
 -10   4   5      257.03      256.60     35.58 o 
  -8   4   5      734.50      621.91     60.59 o 
  -6   4   5      503.22      456.59     48.12 o 
  -4   4   5      277.65      270.96     37.22 o 
  -2   4   5      610.58      570.98     52.25 o 
   0   4   5      331.62      324.25     39.10 o 
   2   4   5        5.13        8.80     30.83 o 
   4   4   5       41.33       23.32     25.40 o 
   6   4   5        2.29       11.66      7.71 o 
   8   4   5        2.43       21.87     26.93 o 
  10   4   5      353.32      322.64     32.69 o 
  12   4   5      143.62      166.80     24.86 o 
  14   4   5       71.10       47.55     14.16 o 
  16   4   5        9.28        1.46      9.67 o 
  18   4   5      330.52      338.07     35.23 o 
  20   4   5      139.00      105.73     21.39 o 
  22   4   5       42.00       37.87     15.62 o 
  24   4   5      319.83      289.82     35.09 o 
  26   4   5       30.33      115.63     29.15 o 
  -9   5   5        4.46       15.87     19.13 o 
  -7   5   5       47.80       47.13     18.20 o 
  -5   5   5      288.78      332.18     49.37 o 
  -3   5   5      142.48      185.51     61.06 o 
  -1   5   5      217.93      232.34     40.49 o 
   1   5   5       25.55       38.73     18.51 o 
   3   5   5      286.82      300.00     43.24 o 
   5   5   5       10.15       -1.07     39.55 o 
 -46   0   6      103.11      126.02     42.77 o 
 -44   0   6       10.60        6.34     19.22 o 
 -42   0   6      585.95      575.85     84.25 o 
 -40   0   6      111.87      136.14     43.14 o 
 -38   0   6     2042.87     1860.69    142.84 o 
 -36   0   6      134.76      117.10     23.19 o 
 -34   0   6     1248.10     1261.28     67.51 o 
 -32   0   6     5303.89     5588.71    137.47 o 
 -30   0   6     3521.64     3540.74    105.02 o 
 -28   0   6     1875.39     1862.02     59.39 o 
 -26   0   6      801.94      833.64     39.35 o 
 -24   0   6       29.81       31.88      9.05 o 
 -22   0   6     1564.51     1597.26     50.59 o 
 -20   0   6     9644.23     9787.21    121.88 o 
 -18   0   6      212.00      130.71     15.68 o 
 -16   0   6      447.10      450.29     24.73 o 
 -14   0   6     4191.80     4221.73     59.08 o 
 -12   0   6    15603.91    15438.77    164.77 o 
 -10   0   6      497.43      716.35     37.68 o 
  -8   0   6       44.50       24.21      3.65 o 
  -6   0   6     3771.40     3805.20    128.73 o 
  -4   0   6     8800.33     9795.18    208.73 o 
  -2   0   6    32437.45    32172.19    234.83 o 
   0   0   6      182.34      199.37     11.09 o 
   2   0   6     9256.16     9255.59    182.83 o 
   4   0   6    16277.95    16424.42    299.84 o 
   6   0   6      440.10      514.12     28.74 o 
   8   0   6       96.50       77.23     11.72 o 
  10   0   6        0.18        1.60      4.59 o 
  12   0   6      254.75      262.70     18.36 o 
  14   0   6    12781.65    13207.79    146.29 o 
  16   0   6     2437.66     1962.59     57.87 o 
  18   0   6     6797.68     6273.60    147.10 o 
  20   0   6      678.43      691.12     43.80 o 
  22   0   6       99.24       83.23     28.45 o 
  24   0   6     2171.66     2059.37    127.26 o 
  26   0   6       43.39       44.97     25.24 o 
  28   0   6     1695.42     1724.87    124.09 o 
  30   0   6      297.50      243.08     50.61 o 
  32   0   6       28.05       40.73     24.64 o 
  34   0   6     1270.53     1422.65    125.52 o 
  36   0   6      766.66      671.35     88.64 o 
  38   0   6      706.11      700.87     93.09 o 
  40   0   6      684.33      808.20    101.86 o 
  42   0   6      731.20      796.20    102.06 o 
 -45   1   6      107.82      179.35     37.30 o 
 -43   1   6      300.89      411.95     40.21 o 
 -41   1   6     1353.20     1400.14     71.47 o 
 -39   1   6     1435.01     1471.21     71.52 o 
 -37   1   6     1541.18     1493.95     71.82 o 
 -35   1   6       56.20       63.73     16.02 o 
 -33   1   6      934.21      857.60     51.81 o 
 -31   1   6      101.09       91.41     13.70 o 
 -29   1   6     1530.79     1473.13     50.81 o 
 -27   1   6      292.62      296.01     24.91 o 
 -25   1   6       57.01       57.16      8.31 o 
 -23   1   6      964.86      851.81     27.15 o 
 -21   1   6     1910.60     1745.85     80.18 o 
 -19   1   6     2979.51     2983.03     74.04 o 
 -17   1   6     1525.71     1552.63     51.96 o 
 -15   1   6        4.38        3.81      9.72 o 
 -13   1   6     4561.09     4557.80    136.03 o 
 -11   1   6     5512.82     5383.99     66.33 o 
  -9   1   6     1423.85     1376.72     31.15 o 
  -7   1   6     2513.75     2456.60     66.22 o 
  -5   1   6    10731.95    10981.53    121.75 o 
  -3   1   6     9246.24     9548.81     92.18 o 
  -1   1   6       10.98       19.37      3.07 o 
   1   1   6      953.98     1020.86     22.18 o 
   3   1   6      124.86      111.20      7.34 o 
   5   1   6     5030.24     4982.25     55.96 o 
   7   1   6     4657.62     4355.69     63.05 o 
   9   1   6     5809.82     5819.56     74.94 o 
  11   1   6     9268.27     9472.83    124.28 o 
  13   1   6      173.82      157.26     15.73 o 
  15   1   6      283.53      286.48     20.47 o 
  17   1   6       96.81       59.37      9.87 o 
  19   1   6        2.48        8.59      8.05 o 
  21   1   6       20.87       10.44      6.52 o 
  23   1   6     1223.65     1233.04     43.95 o 
  25   1   6     4222.59     4213.25     81.22 o 
  27   1   6     2229.09     2152.47     99.35 o 
  29   1   6      264.85      289.49     38.69 o 
  31   1   6       63.13       59.70     19.95 o 
  33   1   6     1063.74     1116.16     77.89 o 
  35   1   6     1322.80     1284.41     86.93 o 
  37   1   6      435.92      444.76     52.98 o 
  39   1   6      340.34      377.89     61.92 o 
  41   1   6        1.88       12.16     27.82 o 
 -42   2   6       16.81        8.71     15.96 o 
 -40   2   6      147.60      138.23     24.90 o 
 -38   2   6        0.36        3.64     23.30 o 
 -36   2   6      421.93      483.42    107.24 o 
 -34   2   6     1168.83     1062.19     75.84 o 
 -32   2   6      504.13      480.09     49.94 o 
 -30   2   6        4.18        4.60     12.70 o 
 -28   2   6      334.79      332.37     25.36 o 
 -26   2   6      659.61      656.95     41.66 o 
 -24   2   6     2041.18     2026.97     61.94 o 
 -22   2   6     6029.15     5886.00    154.46 o 
 -20   2   6     2707.96     2794.18     96.76 o 
 -18   2   6        8.81        7.60      5.94 o 
 -16   2   6        2.83       -7.56      4.84 o 
 -14   2   6     2697.67     2576.54     59.57 o 
 -12   2   6       19.96       17.22      7.28 o 
 -10   2   6     1724.22     1805.18     47.33 o 
  -8   2   6      625.50      644.20     20.37 o 
  -6   2   6     1223.81     1137.01     29.70 o 
  -4   2   6     8433.00     8426.84    104.76 o 
  -2   2   6     2134.89     2296.85     48.24 o 
   0   2   6      437.92      398.40     20.75 o 
   2   2   6      765.85      825.77     30.70 o 
   4   2   6      992.39      900.04     33.00 o 
   6   2   6     2113.05     1991.27     60.53 o 
   8   2   6     3873.59     3531.53     68.67 o 
  10   2   6        0.97        0.09      7.46 o 
  12   2   6     2568.60     2475.92     63.85 o 
  14   2   6     1203.74     1112.67     51.85 o 
  16   2   6     3424.97     3325.52     77.03 o 
  18   2   6       75.91       81.99     14.20 o 
  20   2   6     2507.11     2450.01     68.63 o 
  22   2   6      107.66      135.13     16.86 o 
  24   2   6       85.76       83.83     13.75 o 
  26   2   6     1004.91     1033.10     45.09 o 
  28   2   6     2887.41     2914.63    123.39 o 
  30   2   6      511.09      547.10     55.73 o 
  32   2   6      100.57       69.43     35.93 o 
  34   2   6       37.45       54.38     20.20 o 
  36   2   6      445.83      481.47     56.70 o 
  38   2   6      286.54      303.96     45.61 o 
 -37   3   6      121.05      143.07     26.99 o 
 -35   3   6     1733.04     1759.94     84.12 o 
 -33   3   6       16.57       81.12     21.14 o 
 -31   3   6      124.06      143.51     20.65 o 
 -29   3   6      139.76      140.50     18.73 o 
 -27   3   6       72.77       82.50     16.00 o 
 -25   3   6       62.27       72.35     15.50 o 
 -23   3   6       99.20       79.10     15.95 o 
 -21   3   6        0.33        5.21      7.62 o 
 -19   3   6     1540.39     1592.93     52.12 o 
 -17   3   6      473.22      439.76     26.97 o 
 -15   3   6        1.14       -4.71     10.73 o 
 -13   3   6     1265.42     1233.04     55.64 o 
 -11   3   6      153.12      169.98     20.66 o 
  -9   3   6      300.17      264.08     25.00 o 
  -7   3   6     1483.10     1444.80     59.13 o 
  -5   3   6     1991.09     1947.99     68.57 o 
  -3   3   6      557.16      538.83     36.13 o 
  -1   3   6      500.37      494.56     27.04 o 
   1   3   6     1079.13     1060.15     44.81 o 
   3   3   6      233.60      254.56     20.65 o 
   5   3   6      496.79      476.65     28.61 o 
   7   3   6      157.13      155.83     20.60 o 
   9   3   6      385.69      359.52     26.75 o 
  11   3   6     1489.33     1478.13     81.87 o 
  13   3   6        6.42        6.24      9.40 o 
  15   3   6       15.41       17.64     11.55 o 
  17   3   6      543.61      540.92     40.09 o 
  19   3   6      295.82      290.07     36.15 o 
  21   3   6      115.23      104.89     18.93 o 
  23   3   6      164.46      159.41     25.45 o 
  25   3   6       14.31       16.61      9.80 o 
  27   3   6      969.54      975.34     62.27 o 
  29   3   6      456.17      542.77     47.54 o 
  31   3   6       85.82      132.79     26.39 o 
  33   3   6       15.67       32.32     15.61 o 
 -28   4   6      131.75      153.23     26.63 o 
 -26   4   6      189.34      214.65     33.94 o 
 -24   4   6     1017.83     1063.88     55.98 o 
 -22   4   6        0.74       13.07     12.58 o 
 -20   4   6      282.93      274.16     28.28 o 
 -18   4   6      820.47      786.57     46.72 o 
 -16   4   6       40.57       40.24     14.66 o 
 -14   4   6     2020.49     2030.30     73.60 o 
 -12   4   6        4.08       27.18     14.56 o 
 -10   4   6        2.69        8.78     26.77 o 
  -8   4   6       56.52       63.57     20.17 o 
  -6   4   6      610.10      678.78     48.04 o 
  -4   4   6      242.22      209.98     26.89 o 
  -2   4   6       17.53       -0.19     12.61 o 
   0   4   6      476.58      505.12     41.12 o 
   2   4   6      351.34      367.32     35.68 o 
   4   4   6      227.24      213.59     27.15 o 
   6   4   6      465.57      489.34     42.11 o 
   8   4   6      146.07      138.44     23.46 o 
  10   4   6      855.17      873.34     55.78 o 
  12   4   6      510.89      516.92     36.96 o 
  14   4   6       31.75       47.76     19.57 o 
  16   4   6     1683.67     1704.34     79.83 o 
  18   4   6      212.00      197.47     28.52 o 
  20   4   6       77.22       86.15     20.78 o 
  22   4   6      188.12      194.78     30.11 o 
 -45   1   7        2.26       26.62     15.66 o 
 -43   1   7       61.45      113.71     30.13 o 
 -41   1   7       60.04       70.04     22.74 o 
 -39   1   7        9.42       22.12     10.87 o 
 -37   1   7      267.84      289.29     33.45 o 
 -35   1   7      207.80      201.29     26.33 o 
 -33   1   7       39.27       50.93     13.12 o 
 -31   1   7        7.05       22.97      6.89 o 
 -29   1   7     1638.14     1608.77     48.09 o 
 -27   1   7     3284.92     3270.55     73.66 o 
 -25   1   7       12.70        7.40      5.25 o 
 -23   1   7      359.52      334.33     23.10 o 
 -21   1   7     2409.30     2376.30     60.38 o 
 -19   1   7     1941.78     1780.92     51.54 o 
 -17   1   7      292.60      248.32     19.36 o 
 -15   1   7      741.52      729.03     43.04 o 
 -13   1   7     1355.78     1362.43     40.11 o 
 -11   1   7        0.17       12.51      4.75 o 
  -9   1   7     2715.55     2786.57     54.89 o 
  -7   1   7      259.19      249.54     13.07 o 
  -5   1   7        0.64        3.32      3.54 o 
  -3   1   7      462.61      358.94     16.93 o 
  -1   1   7     1756.23     1840.39     46.59 o 
   1   1   7      486.75      512.99     16.05 o 
   3   1   7     2121.57     2116.67     31.97 o 
   5   1   7       57.15       69.62      6.00 o 
   7   1   7     1892.54     1804.99     42.89 o 
   9   1   7     2243.22     2075.76     49.30 o 
  11   1   7        0.04       -0.70      5.14 o 
  13   1   7       20.89       -1.00      6.29 o 
  15   1   7     3886.42     3924.52     78.61 o 
  17   1   7       17.24       13.92      6.42 o 
  19   1   7       59.77       52.31     10.38 o 
  21   1   7     1053.50     1023.75     42.23 o 
  23   1   7      360.95      361.17     25.37 o 
  25   1   7      290.38      325.70     24.69 o 
  27   1   7       15.16       13.27     10.17 o 
  29   1   7     1026.26      992.72     71.78 o 
  31   1   7      117.98      185.52     32.59 o 
  33   1   7      136.65      187.66     35.38 o 
  35   1   7        4.31       17.01     21.31 o 
  37   1   7       27.74       51.80     15.42 o 
  39   1   7      104.59      114.62     33.10 o 
 -42   2   7      225.19      222.79     30.63 o 
 -40   2   7       45.65       56.20     19.25 o 
 -38   2   7        1.96       21.52     13.78 o 
 -36   2   7      265.58      259.51     39.11 o 
 -34   2   7       50.52       14.40     24.95 o 
 -32   2   7      476.46      509.47     33.10 o 
 -30   2   7     1377.30     1346.04     52.65 o 
 -28   2   7      703.59      658.98     32.26 o 
 -26   2   7        5.72       14.30      7.16 o 
 -24   2   7      510.62      537.06     28.20 o 
 -22   2   7     2498.68     2397.40     64.66 o 
 -20   2   7      951.26      953.89     39.73 o 
 -18   2   7     4828.07     4809.04     85.22 o 
 -16   2   7      103.38      125.91     13.98 o 
 -14   2   7      806.88      757.17     32.35 o 
 -12   2   7     3639.82     3460.72     67.07 o 
 -10   2   7     1109.71     1038.83     36.12 o 
  -8   2   7      102.98      104.38     12.88 o 
  -6   2   7       27.37       29.78      4.28 o 
  -4   2   7       49.87       59.34      6.42 o 
  -2   2   7      897.86      862.90     26.45 o 
   0   2   7     1515.76     1599.98     41.51 o 
   2   2   7      168.42      175.30     14.73 o 
   4   2   7      300.53      282.26     23.44 o 
   6   2   7     4521.71     4428.81     92.38 o 
   8   2   7     3107.31     3003.69     78.05 o 
  10   2   7      135.05      133.68     16.03 o 
  12   2   7     3436.49     3295.21     75.34 o 
  14   2   7       17.46       33.67      8.99 o 
  16   2   7     1644.28     1630.55     75.41 o 
  18   2   7     2723.38     2581.24     63.47 o 
  20   2   7      230.72      222.12     19.31 o 
  22   2   7        6.51       25.12      8.39 o 
  24   2   7      588.03      594.26     32.01 o 
  26   2   7      196.74      181.87     33.15 o 
  28   2   7        0.62        1.37      8.37 o 
  30   2   7       76.08       51.46     19.71 o 
  32   2   7       49.60       73.79     25.82 o 
  34   2   7       44.09       71.32     22.81 o 
  36   2   7      525.28      610.71     63.94 o 
 -37   3   7      328.94      357.18     39.20 o 
 -35   3   7       15.47       36.92     15.50 o 
 -33   3   7      137.92      171.75     27.04 o 
 -31   3   7     1576.09     1573.43     63.55 o 
 -29   3   7      190.27      222.48     24.11 o 
 -27   3   7        0.46        1.67      7.54 o 
 -25   3   7      140.26       84.26     14.49 o 
 -23   3   7      839.22      854.98     39.86 o 
 -21   3   7     1181.42     1122.55     44.97 o 
 -19   3   7       22.85       15.81     11.20 o 
 -17   3   7      268.74      286.92     22.36 o 
 -15   3   7        2.27        0.20      6.21 o 
 -13   3   7      404.99      337.98     28.82 o 
 -11   3   7      251.92      206.91     24.48 o 
  -9   3   7     1734.05     1647.05     63.00 o 
  -7   3   7      379.36      322.60     31.64 o 
  -5   3   7      327.04      332.18     29.00 o 
  -3   3   7     5850.37     5615.93    138.98 o 
  -1   3   7     3234.46     3168.78     70.66 o 
   1   3   7      220.02      241.53     25.25 o 
   3   3   7      108.65       60.20     11.55 o 
   5   3   7       39.97       30.68     10.69 o 
   7   3   7      513.34      533.83     31.95 o 
   9   3   7      487.02      455.84     35.35 o 
  11   3   7      243.30      203.09     24.33 o 
  13   3   7       12.77       16.33      9.56 o 
  15   3   7        2.63       13.82      9.95 o 
  17   3   7      861.06      781.95     68.54 o 
  19   3   7      322.98      302.55     31.30 o 
  21   3   7       28.56        6.89      8.97 o 
  23   3   7       18.68       36.58     13.65 o 
  25   3   7      942.51      992.79     62.59 o 
  27   3   7     3224.79     3342.51    116.51 o 
  29   3   7        0.14       32.63     19.63 o 
 -26   4   7       48.47       45.83     41.41 o 
 -24   4   7      104.70       69.28     17.50 o 
 -22   4   7      109.60       94.40     21.42 o 
 -20   4   7      120.31      124.37     28.03 o 
 -18   4   7      222.24      237.13     25.91 o 
 -16   4   7       82.96       99.91     16.07 o 
 -14   4   7       27.50       32.19     11.54 o 
 -12   4   7      523.14      523.32     42.41 o 
 -10   4   7       81.08       75.80     17.77 o 
  -8   4   7      140.87      117.31     21.42 o 
  -6   4   7       92.91      102.99     18.87 o 
  -4   4   7       23.55       27.19     15.80 o 
  -2   4   7      178.82      173.29     25.36 o 
   0   4   7      162.62      134.59     22.71 o 
   2   4   7       93.38      107.55     27.23 o 
   4   4   7       38.42       32.59      9.00 o 
   6   4   7      194.08      169.67     25.16 o 
   8   4   7      399.79      438.14     39.61 o 
  10   4   7       12.66        7.88      7.97 o 
  12   4   7      530.85      567.90     45.69 o 
  14   4   7      162.45      128.15     22.17 o 
  16   4   7       88.37      109.38     22.14 o 
  18   4   7      396.77      401.65     39.84 o 
  20   4   7        0.03       12.36      9.85 o 
 -44   0   8      320.19      515.47     88.03 o 
 -42   0   8      724.76      904.38    112.82 o 
 -40   0   8     2607.04     2803.17    187.53 o 
 -38   0   8     1019.94      986.19    108.45 o 
 -36   0   8      794.26      689.37     87.64 o 
 -34   0   8     3524.54     3553.05    195.78 o 
 -32   0   8      719.70      855.47     96.00 o 
 -30   0   8     4723.34     4769.69    159.61 o 
 -28   0   8      290.67      317.95     33.74 o 
 -26   0   8      408.58      370.68     39.73 o 
 -24   0   8     3880.06     3869.60     76.48 o 
 -22   0   8      752.81      741.29     33.13 o 
 -20   0   8      106.47      134.86     14.82 o 
 -18   0   8      449.49      468.02     25.23 o 
 -16   0   8     2304.78     2261.24     54.04 o 
 -14   0   8    19557.13    19371.44    129.53 o 
 -12   0   8     1731.53     1788.87     38.61 o 
 -10   0   8    11208.92    11418.51    190.09 o 
  -8   0   8     1755.95     1963.56    109.66 o 
  -6   0   8     8630.48     9338.92    235.28 o 
  -4   0   8     9376.52    10501.16    251.11 o 
  -2   0   8      462.39      504.56     34.71 o 
   0   0   8     6818.96     6908.14    130.30 o 
   2   0   8      181.66      153.51     12.05 o 
   4   0   8     2674.27     2637.98     50.40 o 
   6   0   8     6561.11     6557.81    114.07 o 
   8   0   8     7167.40     7101.71    120.57 o 
  10   0   8     1055.41     1061.43     47.61 o 
  12   0   8        0.85        8.78      7.12 o 
  14   0   8      196.10      185.27     19.82 o 
  16   0   8     5267.35     5152.95    105.86 o 
  18   0   8      108.59      140.31     36.92 o 
  20   0   8      890.27     1004.84     75.82 o 
  22   0   8      518.24      593.11     77.05 o 
  24   0   8     5346.33     5302.97    223.74 o 
  26   0   8     2208.29     2119.01    144.15 o 
  28   0   8        1.08        8.20     14.95 o 
  30   0   8      108.20       64.52     30.47 o 
  32   0   8      708.53      801.66     97.13 o 
  34   0   8     1999.35     1986.88    156.98 o 
  36   0   8     1147.10     1166.03    123.42 o 
  38   0   8      762.61      763.77    103.23 o 
 -43   1   8      277.76      271.10     44.02 o 
 -41   1   8      293.17      342.18     37.39 o 
 -39   1   8      617.28      599.97     56.67 o 
 -37   1   8        8.41       23.51     18.00 o 
 -35   1   8      493.28      494.34     42.03 o 
 -33   1   8     1500.15     1569.98     71.97 o 
 -31   1   8      731.49      786.78     35.92 o 
 -29   1   8      689.06      731.30     34.16 o 
 -27   1   8      235.49      243.88     21.26 o 
 -25   1   8     1286.02     1258.61     47.47 o 
 -23   1   8     7026.58     6925.46    109.77 o 
 -21   1   8     8450.20     8548.94    119.89 o 
 -19   1   8      658.45      642.15     32.39 o 
 -17   1   8      123.04      114.56     17.17 o 
 -15   1   8     3139.60     3128.49     57.55 o 
 -13   1   8     1851.27     1788.80     39.36 o 
 -11   1   8        3.39        4.49      4.07 o 
  -9   1   8      286.90      289.31     18.91 o 
  -7   1   8        0.34       13.67      7.20 o 
  -5   1   8     8685.30     8832.06     86.87 o 
  -3   1   8     2410.85     2313.42     45.19 o 
  -1   1   8     2364.90     2300.61     45.59 o 
   1   1   8     2137.85     2046.66     65.17 o 
   3   1   8     1533.48     1458.24     26.11 o 
   5   1   8        0.67        5.16      3.76 o 
   7   1   8     4506.25     4420.76     70.45 o 
   9   1   8     1245.57     1253.57     38.36 o 
  11   1   8      620.48      621.45     27.89 o 
  13   1   8     5350.57     5342.88     82.92 o 
  15   1   8     2772.99     2468.22     65.96 o 
  17   1   8     1399.63     1344.07     49.18 o 
  19   1   8      248.20      238.86     20.74 o 
  21   1   8        2.43        4.82      6.86 o 
  23   1   8      810.89      824.84     40.29 o 
  25   1   8     1280.95     1396.02     52.95 o 
  27   1   8      155.64      226.88     45.25 o 
  29   1   8      687.07      620.94     58.81 o 
  31   1   8        1.24        9.94     13.15 o 
  33   1   8      367.76      438.59     50.83 o 
  35   1   8      241.97      228.23     38.43 o 
  37   1   8       49.11       30.73     19.55 o 
 -40   2   8      108.53      122.13     25.91 o 
 -38   2   8      469.72      413.07     42.16 o 
 -36   2   8        6.42        9.54     16.13 o 
 -34   2   8      225.24      299.35     43.80 o 
 -32   2   8      436.02      458.64     32.50 o 
 -30   2   8       17.79       18.65      6.73 o 
 -28   2   8      472.07      473.83     28.12 o 
 -26   2   8      366.78      397.23     25.37 o 
 -24   2   8      623.00      597.68     29.98 o 
 -22   2   8       80.00       72.07     10.61 o 
 -20   2   8     4281.51     4162.52     75.69 o 
 -18   2   8      134.88      150.88     12.96 o 
 -16   2   8      314.93      344.88     20.88 o 
 -14   2   8      153.54      142.23     15.27 o 
 -12   2   8     2406.31     2427.60     55.80 o 
 -10   2   8      146.94      131.90     13.21 o 
  -8   2   8      955.39      926.01     32.96 o 
  -6   2   8       64.17       53.11      6.71 o 
  -4   2   8       46.01       41.50      6.30 o 
  -2   2   8       28.57       18.15      5.53 o 
   0   2   8        4.10        4.43      6.14 o 
   2   2   8       94.34      105.61     14.43 o 
   4   2   8     3220.94     3197.76     79.14 o 
   6   2   8        1.49       23.12      8.91 o 
   8   2   8     2533.24     2479.89     75.30 o 
  10   2   8     6972.33     6838.03    139.04 o 
  12   2   8      381.15      417.74     25.67 o 
  14   2   8       58.20       74.08     11.96 o 
  16   2   8       77.41       82.19     13.24 o 
  18   2   8      536.78      529.70     30.00 o 
  20   2   8        0.76       -8.45      5.63 o 
  22   2   8      127.58      110.52     13.34 o 
  24   2   8       10.00        8.33      7.81 o 
  26   2   8      421.14      414.95     38.61 o 
  28   2   8      206.86      201.90     27.25 o 
  30   2   8        3.70       -2.24     19.72 o 
  32   2   8      870.71      823.07     58.51 o 
  34   2   8      472.96      492.04     57.72 o 
 -35   3   8      418.69      508.78     59.95 o 
 -33   3   8        7.18       30.78     21.02 o 
 -31   3   8      296.70      295.07     28.78 o 
 -29   3   8      176.33      150.70     25.13 o 
 -27   3   8      406.60      460.27     41.68 o 
 -25   3   8      492.03      538.91     55.88 o 
 -23   3   8       57.59       73.79     15.41 o 
 -21   3   8        4.13        4.07      8.17 o 
 -19   3   8       41.74       25.45      8.66 o 
 -17   3   8        1.53      -15.31      9.57 o 
 -15   3   8      474.46      431.14     35.83 o 
 -13   3   8      805.43      747.26     47.06 o 
 -11   3   8      490.35      473.15     46.04 o 
  -9   3   8       59.13       66.76     19.25 o 
  -7   3   8     1537.28     1529.50     60.72 o 
  -5   3   8     1245.99     1180.25     53.05 o 
  -3   3   8      118.08      140.68     19.19 o 
  -1   3   8      635.32      533.04     35.38 o 
   1   3   8      570.98      635.30     39.44 o 
   3   3   8     1056.99     1018.58     41.80 o 
   5   3   8      341.15      337.24     30.50 o 
   7   3   8       39.18       42.17     11.84 o 
   9   3   8       80.00       48.60     12.34 o 
  11   3   8      175.89      183.93     23.70 o 
  13   3   8       25.75       14.40      8.55 o 
  15   3   8      427.53      432.72     37.63 o 
  17   3   8       56.54       59.19     19.40 o 
  19   3   8     1294.05     1202.70     63.23 o 
  21   3   8      111.86      105.12     18.68 o 
  23   3   8      879.62      824.36     46.88 o 
  25   3   8       38.32       57.15     20.04 o 
  27   3   8      191.05      176.61     26.96 o 
 -24   4   8      289.89      310.42     36.73 o 
 -22   4   8      388.42      382.12     40.97 o 
 -20   4   8       44.34       43.90     24.37 o 
 -18   4   8      792.07      810.46     58.22 o 
 -16   4   8      142.25      166.67     27.27 o 
 -14   4   8       59.02       33.02     22.16 o 
 -12   4   8     1062.06      972.04     75.66 o 
 -10   4   8       22.07       22.76     13.48 o 
  -8   4   8      719.91      653.71     68.10 o 
  -6   4   8     2423.50     2338.09    116.84 o 
  -4   4   8        6.95       33.07     38.72 o 
  -2   4   8     1168.08      963.24     75.18 o 
   0   4   8      275.13      191.63     33.68 o 
   2   4   8      470.00      464.12     51.84 o 
   4   4   8      403.97      400.68     48.20 o 
   6   4   8      228.20      221.13     36.10 o 
   8   4   8       54.64       57.54     19.65 o 
  10   4   8      114.75      166.44     33.19 o 
  12   4   8      977.57     1001.97     78.08 o 
  14   4   8       11.43        5.53     13.78 o 
  16   4   8       53.73       51.06     15.72 o 
 -41   1   9       96.20       96.58     33.91 o 
 -39   1   9      622.67      715.00     69.17 o 
 -37   1   9      164.98      238.28     41.61 o 
 -35   1   9      145.85      180.38     26.57 o 
 -33   1   9      111.36      135.63     22.76 o 
 -31   1   9      981.46      974.40     41.47 o 
 -29   1   9      319.00      266.57     21.38 o 
 -27   1   9      451.57      523.00     32.40 o 
 -25   1   9      662.64      636.00     35.25 o 
 -23   1   9     1469.82     1517.26     53.41 o 
 -21   1   9      141.70      124.51     15.32 o 
 -19   1   9      386.05      362.59     24.97 o 
 -17   1   9       31.00       36.03     10.98 o 
 -15   1   9       18.59       13.84      9.64 o 
 -13   1   9     2318.89     2252.32     72.95 o 
 -11   1   9      102.10      143.71     16.71 o 
  -9   1   9      668.24      774.51     31.98 o 
  -7   1   9       97.32      100.96     11.64 o 
  -5   1   9       24.48       26.84      9.31 o 
  -3   1   9     2635.04     2704.75     48.28 o 
  -1   1   9      297.11      289.43     16.00 o 
   1   1   9       12.44       12.07      4.34 o 
   3   1   9     2561.18     2580.11     43.40 o 
   5   1   9      219.84      219.87     16.39 o 
   7   1   9     3149.39     3164.56     62.18 o 
   9   1   9       33.66       39.56     13.04 o 
  11   1   9      505.95      538.47     26.86 o 
  13   1   9        8.29        2.12      4.94 o 
  15   1   9       13.23        9.38      8.31 o 
  17   1   9     2281.39     2139.45     65.06 o 
  19   1   9      269.20      280.65     24.57 o 
  21   1   9        4.19        8.49     12.35 o 
  23   1   9       33.95       59.58     12.83 o 
  25   1   9      136.81      119.99     25.71 o 
  27   1   9      707.09      720.46     63.55 o 
  29   1   9      364.58      342.45     45.43 o 
  31   1   9       21.69       -7.62     17.30 o 
  33   1   9      256.71      234.14     38.63 o 
 -38   2   9      431.69      469.78     46.58 o 
 -36   2   9      275.56      268.62     40.60 o 
 -34   2   9       47.78       26.25     15.49 o 
 -32   2   9      407.01      407.45     31.45 o 
 -30   2   9      209.24      187.90     21.29 o 
 -28   2   9       56.77       68.74     14.23 o 
 -26   2   9      150.44      119.45     17.61 o 
 -24   2   9      446.11      436.51     31.75 o 
 -22   2   9     1261.96     1132.93     49.95 o 
 -20   2   9        0.28        3.18      8.12 o 
 -18   2   9      414.06      420.45     26.03 o 
 -16   2   9       80.03       46.77      9.33 o 
 -14   2   9      206.79      171.78     21.34 o 
 -12   2   9      514.37      526.88     31.07 o 
 -10   2   9     2383.08     2221.53     62.50 o 
  -8   2   9        2.40        9.14     12.23 o 
  -6   2   9     1535.28     1449.64     48.98 o 
  -4   2   9     2460.09     2408.04     71.25 o 
  -2   2   9      731.46      678.69     27.02 o 
   0   2   9      560.33      524.40     27.92 o 
   2   2   9        1.67        7.92      5.79 o 
   4   2   9       70.48       71.02     11.47 o 
   6   2   9     1338.69     1221.00     46.35 o 
   8   2   9      726.38      710.33     36.41 o 
  10   2   9       87.78       76.95     13.53 o 
  12   2   9       31.48       16.68      7.60 o 
  14   2   9       27.41       24.81     10.58 o 
  16   2   9      357.81      354.93     25.07 o 
  18   2   9       68.88       96.84     12.90 o 
  20   2   9       80.58       93.80     14.46 o 
  22   2   9      118.98      121.99     16.12 o 
  24   2   9     1411.67     1485.70     54.00 o 
  26   2   9      587.93      637.10     49.31 o 
  28   2   9        1.38      -24.95     28.75 o 
  30   2   9       38.42       24.52     13.64 o 
 -33   3   9      278.20      273.78     43.15 o 
 -31   3   9      323.09      363.25     38.95 o 
 -29   3   9        1.01        4.48      8.87 o 
 -27   3   9        0.08        2.85     11.07 o 
 -25   3   9      436.91      432.51     34.89 o 
 -23   3   9       38.41       26.01     12.59 o 
 -21   3   9      316.55      305.09     27.89 o 
 -19   3   9      582.83      499.58     35.53 o 
 -17   3   9        5.32        0.41     15.19 o 
 -15   3   9      785.05      680.89     45.59 o 
 -13   3   9      702.55      702.55     45.77 o 
 -11   3   9      125.20       92.43     21.15 o 
  -9   3   9        7.64       46.00     17.16 o 
  -7   3   9      328.06      237.27     33.65 o 
  -5   3   9       19.29        6.57     14.57 o 
  -3   3   9      177.21      218.39     31.74 o 
  -1   3   9      305.69      339.78     47.15 o 
   1   3   9      309.46      299.48     37.14 o 
   3   3   9       88.09      111.69     25.06 o 
   5   3   9     2597.04     2433.15    106.89 o 
   7   3   9       19.95       27.67     24.56 o 
   9   3   9      196.46      252.14     27.50 o 
  11   3   9       36.88       53.60     11.61 o 
  13   3   9       23.69       58.07     15.20 o 
  15   3   9     2688.73     2594.14     92.02 o 
  17   3   9      153.61      151.71     20.52 o 
  19   3   9      220.46      195.77     24.10 o 
  21   3   9       38.65       34.44     16.49 o 
  23   3   9      128.31      128.17     19.31 o 
  25   3   9        0.88       32.34     38.40 o 
 -20   4   9       63.39       32.25     12.93 o 
 -18   4   9       16.78        6.44     22.27 o 
 -16   4   9        0.26      -10.97     19.22 o 
 -14   4   9        9.24       10.59     14.54 o 
 -12   4   9      258.89      260.07     40.58 o 
 -10   4   9        3.24       10.60     28.34 o 
  -8   4   9        7.33       14.46     13.33 o 
  -6   4   9       76.01       73.00     23.83 o 
  -4   4   9      921.28      804.40    116.01 o 
  -2   4   9      107.69       31.88     50.75 o 
   0   4   9       70.53       47.56     67.29 o 
   2   4   9       15.56       15.59     32.31 o 
   4   4   9       88.33      111.06     24.41 o 
   6   4   9      360.31      336.40     46.73 o 
   8   4   9        1.21       -0.88     19.02 o 
  10   4   9       25.31       16.18     15.89 o 
  12   4   9        1.97      -23.38     16.02 o 
 -40   0  10       14.47        1.00     18.80 o 
 -38   0  10      622.62      553.03     85.49 o 
 -36   0  10      573.56      527.87     81.52 o 
 -34   0  10      937.46     1090.20    113.48 o 
 -32   0  10       10.31       35.03     29.89 o 
 -30   0  10     2558.67     2553.61    168.65 o 
 -28   0  10     2684.48     2633.24    120.04 o 
 -26   0  10     1800.93     1870.07     92.18 o 
 -24   0  10     4349.98     4594.33    185.56 o 
 -22   0  10    12699.98    12355.55    186.83 o 
 -20   0  10     2834.18     2966.50     90.46 o 
 -18   0  10       46.87       45.04     18.45 o 
 -16   0  10     3063.82     3215.78     71.04 o 
 -14   0  10     1038.76      906.16     48.46 o 
 -12   0  10        2.96        2.51     12.33 o 
 -10   0  10     1146.72     1188.14     54.55 o 
  -8   0  10      214.89      182.43     20.92 o 
  -6   0  10     5025.07     4819.40    105.63 o 
  -4   0  10      855.94      909.02     60.40 o 
  -2   0  10     1224.62     1231.54     52.63 o 
   0   0  10     5292.50     5367.61    111.47 o 
   2   0  10     3978.35     3975.78     97.51 o 
   4   0  10       24.06       32.24     12.25 o 
   6   0  10     7247.86     7281.54    133.89 o 
   8   0  10     5190.35     5118.18    169.12 o 
  10   0  10        0.10       22.56     12.07 o 
  12   0  10     4887.04     4589.98    110.90 o 
  14   0  10     3159.45     3319.46     94.70 o 
  16   0  10      670.29      645.44     68.98 o 
  18   0  10      437.37      451.97     43.22 o 
  20   0  10     1229.78     1377.54    115.30 o 
  22   0  10     1590.51     1596.20    127.31 o 
  24   0  10     1072.72     1202.62    113.92 o 
  26   0  10      159.09      246.56     54.41 o 
  28   0  10     1786.03     1720.65    143.30 o 
  30   0  10      128.74      113.86     40.81 o 
  32   0  10      143.14      113.46     37.03 o 
 -39   1  10      467.09      580.32     65.07 o 
 -37   1  10        5.07       17.51     17.97 o 
 -35   1  10      227.04      266.49     42.36 o 
 -33   1  10      716.27      818.05     53.49 o 
 -31   1  10     1106.09     1196.76     47.70 o 
 -29   1  10      486.32      507.07     30.68 o 
 -27   1  10       17.60        3.17      7.38 o 
 -25   1  10       66.37       52.97     12.60 o 
 -23   1  10       50.85       58.16     18.20 o 
 -21   1  10     2200.87     2144.16     65.62 o 
 -19   1  10      164.89      151.63     18.09 o 
 -17   1  10      398.78      365.03     31.81 o 
 -15   1  10     3086.39     3009.24     89.68 o 
 -13   1  10     2348.07     2415.75     79.82 o 
 -11   1  10     1509.08     1559.10     62.69 o 
  -9   1  10      835.65      873.58     46.95 o 
  -7   1  10      881.61      918.02     46.90 o 
  -5   1  10      250.93      290.77     22.55 o 
  -3   1  10      406.89      379.32     19.00 o 
  -1   1  10     2514.17     2654.89     58.24 o 
   1   1  10      161.11      178.47     18.90 o 
   3   1  10     1949.58     1956.10     53.10 o 
   5   1  10      888.22      919.29     44.95 o 
   7   1  10     4071.84     3963.12     79.00 o 
   9   1  10     2969.34     2960.26     64.30 o 
  11   1  10      916.05      862.62     35.98 o 
  13   1  10        1.60       -6.13      7.11 o 
  15   1  10      952.68     1045.39     40.84 o 
  17   1  10     1408.01     1374.03     47.88 o 
  19   1  10      506.12      501.68     29.87 o 
  21   1  10       40.27       53.07     13.16 o 
  23   1  10      418.25      429.67     32.23 o 
  25   1  10      661.32      644.05     92.80 o 
  27   1  10        0.49        9.85     31.90 o 
  29   1  10       62.76       68.38     45.32 o 
  31   1  10      716.59      837.09     74.43 o 
 -36   2  10       10.48       66.76     25.46 o 
 -34   2  10      120.36       90.04     26.00 o 
 -32   2  10      200.51      214.55     25.07 o 
 -30   2  10       30.76       39.88     11.10 o 
 -28   2  10      169.96      181.02     21.15 o 
 -26   2  10       15.56       35.93     10.48 o 
 -24   2  10     1714.73     1568.52     61.02 o 
 -22   2  10      333.60      302.83     27.23 o 
 -20   2  10       31.08       27.72     10.34 o 
 -18   2  10       67.92       70.49     17.77 o 
 -16   2  10        9.99        4.21      9.37 o 
 -14   2  10      127.68      125.10     16.37 o 
 -12   2  10       12.90       17.15      6.85 o 
 -10   2  10      638.89      552.43     32.12 o 
  -8   2  10       78.96      113.48     15.40 o 
  -6   2  10     1639.13     1633.98     53.49 o 
  -4   2  10      577.41      589.20     39.77 o 
  -2   2  10      928.79      896.88     48.50 o 
   0   2  10        0.14       -2.99      8.04 o 
   2   2  10      309.73      355.92     31.26 o 
   4   2  10      428.33      423.96     27.74 o 
   6   2  10      293.50      324.54     24.81 o 
   8   2  10      183.93      179.25     19.19 o 
  10   2  10      391.48      367.79     27.23 o 
  12   2  10      332.40      296.08     25.50 o 
  14   2  10      208.13      229.70     20.78 o 
  16   2  10      425.97      426.18     31.55 o 
  18   2  10        5.97        0.02      7.94 o 
  20   2  10      208.40      196.40     19.53 o 
  22   2  10      305.00      321.51     25.49 o 
  24   2  10      575.67      637.41     48.90 o 
  26   2  10      523.25      573.37     47.26 o 
  28   2  10        3.35       20.07     11.42 o 
 -29   3  10      146.70      131.99     20.48 o 
 -27   3  10        5.10       17.65      9.11 o 
 -25   3  10     1065.15     1047.84     55.15 o 
 -23   3  10      283.90      257.93     27.34 o 
 -21   3  10        3.45       19.58      8.87 o 
 -19   3  10     1047.44     1085.74     47.96 o 
 -17   3  10      606.29      586.89     39.04 o 
 -15   3  10        9.98       16.23     17.38 o 
 -13   3  10      222.17      197.18     25.82 o 
 -11   3  10       14.84       27.00     15.15 o 
  -9   3  10      157.63      213.46     34.42 o 
  -7   3  10      965.72     1018.68     69.63 o 
  -5   3  10      165.17      237.89     36.74 o 
  -3   3  10      130.92      114.20     25.28 o 
  -1   3  10       24.41       41.16     17.44 o 
   1   3  10      191.04      168.93     29.63 o 
   3   3  10       26.91       12.60     11.35 o 
   5   3  10      420.83      420.40     45.21 o 
   7   3  10       63.31       55.96     15.25 o 
   9   3  10      374.30      432.35     40.35 o 
  11   3  10     1739.94     1622.87     77.04 o 
  13   3  10       38.70       56.19     17.49 o 
  15   3  10       19.03        3.44      7.74 o 
  17   3  10        6.96        5.68      9.91 o 
  19   3  10        4.16       -1.98      8.63 o 
  21   3  10       88.04      102.58     17.89 o 
 -12   4  10       16.47       26.59     14.21 o 
 -10   4  10      403.36      406.20     61.87 o 
  -8   4  10      588.57      470.73     53.14 o 
  -6   4  10       43.45        2.95     11.66 o 
  -4   4  10      421.33      344.03     46.05 o 
  -2   4  10      587.70      505.41     56.64 o 
   0   4  10      173.19      194.91     37.63 o 
   2   4  10      587.87      542.43     77.74 o 
   4   4  10      252.56      273.08     62.23 o 
 -37   1  11      217.43      169.82     36.46 o 
 -35   1  11      754.82      784.78     73.22 o 
 -33   1  11       88.48      147.99     24.86 o 
 -31   1  11      959.69      993.08     52.10 o 
 -29   1  11      131.53      149.29     20.19 o 
 -27   1  11       39.05       48.95     13.19 o 
 -25   1  11      909.73      924.71     45.74 o 
 -23   1  11      170.25      174.51     19.83 o 
 -21   1  11      577.25      626.83     36.93 o 
 -19   1  11      360.12      360.10     28.06 o 
 -17   1  11        6.84        2.29     13.40 o 
 -15   1  11      419.06      395.25     34.34 o 
 -13   1  11       50.59       57.13     14.61 o 
 -11   1  11     2751.53     2753.28     87.44 o 
  -9   1  11       54.55       56.55     13.43 o 
  -7   1  11       88.50      112.12     21.87 o 
  -5   1  11     4596.04     4779.95    107.70 o 
  -3   1  11        0.02        8.55     15.40 o 
  -1   1  11     1465.17     1501.28     59.56 o 
   1   1  11      523.93      507.31     35.33 o 
   3   1  11      235.35      267.07     26.62 o 
   5   1  11     1396.36     1368.12     52.35 o 
   7   1  11        4.35       -3.67      7.99 o 
   9   1  11      801.48      858.20     43.26 o 
  11   1  11      183.79      169.08     19.18 o 
  13   1  11       24.64       20.58      9.84 o 
  15   1  11      717.58      703.27     41.21 o 
  17   1  11       47.97       42.07      9.93 o 
  19   1  11       82.34      125.92     18.38 o 
  21   1  11       10.50        7.65      9.23 o 
  23   1  11     1015.41     1005.54     50.94 o 
  25   1  11      546.97      660.04     63.22 o 
  27   1  11       86.84      151.86     33.98 o 
 -34   2  11      249.65      282.11     42.67 o 
 -32   2  11      914.23      862.26     49.21 o 
 -30   2  11        1.86       11.57      9.22 o 
 -28   2  11      268.56      249.07     26.18 o 
 -26   2  11      207.99      202.98     22.92 o 
 -24   2  11        2.62        4.76     14.80 o 
 -22   2  11     1286.39     1162.87     54.37 o 
 -20   2  11      342.06      336.77     28.76 o 
 -18   2  11       75.33       57.94     13.52 o 
 -16   2  11      432.55      422.81     36.98 o 
 -14   2  11     2254.49     2220.18     82.74 o 
 -12   2  11      292.89      307.31     31.21 o 
 -10   2  11      344.99      424.95     35.16 o 
  -8   2  11       51.97       21.13     18.96 o 
  -6   2  11      194.43      211.05     40.32 o 
  -4   2  11     1278.45     1252.24     80.71 o 
  -2   2  11      510.29      534.26     54.25 o 
   0   2  11      171.39      230.16     38.51 o 
   2   2  11      366.44      372.12     46.51 o 
   4   2  11      849.21      812.33     64.79 o 
   6   2  11      237.08      233.21     35.82 o 
   8   2  11      474.79      408.30     47.23 o 
  10   2  11        0.11       17.51     16.19 o 
  12   2  11       38.27       70.73     16.92 o 
  14   2  11     1795.79     1746.23     76.82 o 
  16   2  11      537.71      574.57     52.76 o 
  18   2  11      131.18      117.19     16.20 o 
  20   2  11        7.27       26.54     12.42 o 
  22   2  11        9.09       11.63      9.03 o 
  24   2  11       44.42       72.73     23.84 o 
 -25   3  11      228.05      277.37     28.93 o 
 -23   3  11      693.91      664.61     44.95 o 
 -21   3  11       32.75       42.98     10.01 o 
 -19   3  11       93.37      130.37     19.74 o 
 -17   3  11        5.82        9.04     13.59 o 
 -15   3  11        8.61       20.11     16.19 o 
 -13   3  11     1787.34     1880.29    128.66 o 
 -11   3  11       29.03       73.04     26.31 o 
  -9   3  11        6.74       24.50     15.32 o 
  -7   3  11     1065.25     1007.21    121.37 o 
  -5   3  11      380.53      394.77     49.34 o 
  -3   3  11       57.05       95.90     29.41 o 
  -1   3  11       11.38       31.42     13.45 o 
   1   3  11      282.44      367.85     50.06 o 
   3   3  11      552.50      609.68     61.54 o 
   5   3  11      462.14      514.95     56.80 o 
   7   3  11      258.31      293.11     43.08 o 
   9   3  11       28.42       40.74     21.78 o 
  11   3  11       64.37       62.62     19.00 o 
  13   3  11        0.06       14.82     19.14 o 
  15   3  11       10.76      -13.88      9.57 o 
 -36   0  12        0.08       19.28     24.71 o 
 -34   0  12      516.26      608.59     88.06 o 
 -32   0  12      657.92      767.46     98.08 o 
 -30   0  12     1272.48     1224.85    122.20 o 
 -28   0  12       13.91       13.28     16.08 o 
 -26   0  12      507.58      476.86     54.80 o 
 -24   0  12        8.13       21.74     13.50 o 
 -22   0  12     2968.94     2542.48    124.59 o 
 -20   0  12      130.08      116.24     22.17 o 
 -18   0  12      792.62      756.12     72.15 o 
 -16   0  12     1445.18     1463.66     68.29 o 
 -14   0  12     1519.79     1562.33     70.00 o 
 -12   0  12      876.46      925.92     53.47 o 
 -10   0  12       45.36       50.53     14.99 o 
  -8   0  12      252.87      271.49     28.45 o 
  -6   0  12      391.49      422.41     35.61 o 
  -4   0  12      488.35      607.56     41.34 o 
  -2   0  12     3638.47     3687.21    136.56 o 
   0   0  12      572.90      679.59     44.64 o 
   2   0  12     3000.96     3070.73     94.74 o 
   4   0  12      233.76      295.18     31.44 o 
   6   0  12     6597.27     6749.45    154.25 o 
   8   0  12     1868.78     1896.03     76.93 o 
  10   0  12      506.65      559.41     54.26 o 
  12   0  12      198.23      184.31     31.42 o 
  14   0  12       80.53      145.83     27.68 o 
  16   0  12     3710.19     3463.80    177.38 o 
  18   0  12       86.29       87.33     35.40 o 
  20   0  12        0.16      -22.92     23.43 o 
  22   0  12       14.73       13.27     12.50 o 
  24   0  12      167.04      148.66     46.21 o 
  26   0  12      178.13      168.45     46.71 o 
 -35   1  12       98.25      137.13     35.42 o 
 -33   1  12        5.60        7.06      9.81 o 
 -31   1  12      108.43      127.45     20.43 o 
 -29   1  12      328.25      323.26     30.77 o 
 -27   1  12      188.29      161.87     22.93 o 
 -25   1  12     1668.55     1725.71     71.08 o 
 -23   1  12     2251.56     2229.13     88.84 o 
 -21   1  12      850.21      837.56     54.08 o 
 -19   1  12      204.53      188.61     26.69 o 
 -17   1  12      124.42      105.28     20.63 o 
 -15   1  12       19.36       15.97     10.29 o 
 -13   1  12        6.05       17.57     11.38 o 
 -11   1  12     1743.39     1668.05     71.07 o 
  -9   1  12      125.86      163.79     35.06 o 
  -7   1  12     1811.83     1940.47    100.44 o 
  -5   1  12      306.58      328.42     42.70 o 
  -3   1  12     1078.27     1126.88     77.12 o 
  -1   1  12      133.14      140.39     27.92 o 
   1   1  12       58.21       54.25     17.64 o 
   3   1  12      131.76      154.68     21.68 o 
   5   1  12     1565.28     1622.51     69.19 o 
   7   1  12     2249.01     2403.17     73.91 o 
   9   1  12       38.46       29.48     10.61 o 
  11   1  12      859.43      843.66     45.49 o 
  13   1  12        0.21       -3.79     10.15 o 
  15   1  12      269.97      227.75     27.98 o 
  17   1  12        5.23       12.27      8.29 o 
  19   1  12      168.99      165.98     20.81 o 
  21   1  12      367.70      344.51     31.35 o 
  23   1  12      779.07      868.07     75.74 o 
 -30   2  12       26.23        7.85      9.74 o 
 -28   2  12       21.46        7.39      9.76 o 
 -26   2  12       30.71       25.73     14.39 o 
 -24   2  12      215.00      199.73     23.44 o 
 -22   2  12        0.02       12.66     18.54 o 
 -20   2  12        3.96       -4.60      9.17 o 
 -18   2  12       96.84      142.18     22.70 o 
 -16   2  12      316.62      310.93     32.88 o 
 -14   2  12       10.42       -4.16     13.17 o 
 -12   2  12      235.74      250.04     39.32 o 
 -10   2  12      479.43      519.59     56.23 o 
  -8   2  12      324.52      275.75     40.51 o 
  -6   2  12       30.27       25.71     15.49 o 
  -4   2  12       13.75       32.84     15.00 o 
  -2   2  12      302.00      326.15     43.18 o 
   0   2  12       80.78      116.07     25.96 o 
   2   2  12      199.79      212.06     34.40 o 
   4   2  12      303.67      264.83     39.78 o 
   6   2  12        1.64        7.04     13.29 o 
   8   2  12      349.85      366.64     45.67 o 
  10   2  12       70.24       57.61     25.30 o 
  12   2  12       35.64       36.01     21.03 o 
  14   2  12      525.50      505.13     54.20 o 
  16   2  12       17.01       17.66     11.30 o 
  18   2  12      449.92      473.10     37.03 o 
  20   2  12       83.05       87.60     15.33 o 
 -19   3  12       10.11       25.08     12.26 o 
 -17   3  12      219.02      266.79     43.88 o 
 -15   3  12       36.86       61.59     26.33 o 
 -13   3  12      163.81      188.75     36.86 o 
 -11   3  12       13.05       54.20     25.28 o 
  -9   3  12      228.46      240.53     41.41 o 
  -7   3  12        2.59       -3.81     13.72 o 
  -5   3  12        1.24       -8.04     12.93 o 
  -3   3  12       45.51       40.70     23.32 o 
  -1   3  12      164.70      200.35     38.65 o 
   1   3  12       91.16       70.76     24.57 o 
   3   3  12      341.56      313.43     44.85 o 
   5   3  12      274.23      258.49     41.40 o 
   7   3  12        7.03       19.67     30.50 o 
   9   3  12      173.05      154.92     34.09 o 
 -31   1  13       43.57       38.36     11.69 o 
 -29   1  13      311.73      336.85     32.53 o 
 -27   1  13      601.91      613.24     42.88 o 
 -25   1  13       78.72       69.20     20.91 o 
 -23   1  13     2851.65     2670.52     87.82 o 
 -21   1  13      160.25      163.57     26.21 o 
 -19   1  13       12.29       28.26     11.17 o 
 -17   1  13      578.34      607.74     47.37 o 
 -15   1  13      803.68      852.81     54.84 o 
 -13   1  13      290.38      284.78     42.02 o 
 -11   1  13       30.10       39.30     17.22 o 
  -9   1  13       69.31       72.06     38.00 o 
  -7   1  13      159.47      157.33     40.27 o 
  -5   1  13      339.29      354.08     45.47 o 
  -3   1  13       69.83       86.84     23.14 o 
  -1   1  13      276.05      303.66     51.30 o 
   1   1  13      709.82      794.71     68.84 o 
   3   1  13      571.85      611.29     60.54 o 
   5   1  13      663.81      675.99     64.33 o 
   7   1  13     1001.83     1075.58     79.67 o 
   9   1  13       72.03       55.02     13.42 o 
  11   1  13      290.98      260.44     26.17 o 
  13   1  13     1342.62     1332.60     60.35 o 
  15   1  13       36.50       40.54     18.43 o 
  17   1  13        1.40       -8.65      8.77 o 
  19   1  13       77.86       79.73     16.31 o 
 -26   2  13      947.03      935.79     61.96 o 
 -24   2  13      437.47      479.76     44.91 o 
 -22   2  13       95.04      135.31     24.33 o 
 -20   2  13      339.68      362.38     32.03 o 
 -18   2  13      230.32      290.03     43.28 o 
 -16   2  13       83.43      155.63     35.46 o 
 -14   2  13     2228.94     1964.08    111.36 o 
 -12   2  13      283.84      359.94     49.01 o 
 -10   2  13       21.75       27.28     39.17 o 
  -8   2  13      883.72     1016.63     80.03 o 
  -6   2  13     1667.30     1678.86    101.66 o 
  -4   2  13      211.81      230.04     39.13 o 
  -2   2  13      587.90      635.28     63.02 o 
   0   2  13      194.54      189.02     38.11 o 
   2   2  13      303.46      268.05     41.24 o 
   4   2  13     1403.13     1550.35     98.02 o 
   6   2  13       48.59       43.42     18.74 o 
   8   2  13        0.35       20.38     17.54 o 
  10   2  13      274.63      269.29     42.02 o 
  12   2  13       39.35       40.05     37.93 o 
  14   2  13      409.36      315.95     72.45 o 
  -5   3  13      959.37      823.92     76.75 o 
 -28   0  14       52.62       16.05     19.32 o 
 -26   0  14     1492.19     1444.61    133.27 o 
 -24   0  14      759.44      871.74    101.71 o 
 -22   0  14      152.45      214.47     36.74 o 
 -20   0  14     1249.75     1160.97     81.78 o 
 -18   0  14        4.93        9.71     14.64 o 
 -16   0  14      264.80      305.64     42.53 o 
 -14   0  14        6.51       59.47     21.46 o 
 -12   0  14     3818.15     3992.91    219.20 o 
 -10   0  14        0.41      123.54     48.17 o 
  -8   0  14       49.61      116.36     41.87 o 
  -6   0  14     2058.61     2104.08    158.60 o 
  -4   0  14      543.95      602.05     85.87 o 
  -2   0  14      532.74      588.37     83.59 o 
   0   0  14      221.42      220.78     53.85 o 
   2   0  14       64.94       90.54     38.37 o 
   4   0  14     1470.70     1638.53    140.79 o 
   6   0  14      823.86      985.34    127.24 o 
   8   0  14      404.49      379.70     45.73 o 
  10   0  14      225.95      221.90     34.90 o 
  12   0  14      131.07      146.94     37.60 o 
  14   0  14      112.36      128.45     37.18 o 
 -25   1  14      124.65      116.23     27.83 o 
 -23   1  14       68.41       58.78     15.17 o 
 -21   1  14       88.36      107.85     18.67 o 
 -19   1  14        4.79        4.22     10.18 o 
 -17   1  14      183.65      311.80     45.48 o 
 -15   1  14      276.85      302.39     47.01 o 
 -13   1  14       79.91       68.27     64.81 o 
 -11   1  14       70.63      106.66     30.15 o 
  -9   1  14       62.59       69.57     23.58 o 
  -7   1  14      267.84      300.52     44.86 o 
  -5   1  14      221.15      349.25     58.37 o 
  -3   1  14     1067.76     1113.51     84.69 o 
  -1   1  14        0.33       43.39     23.20 o 
   1   1  14       49.54       77.67     27.12 o 
   3   1  14        1.10        1.45     12.52 o 
   5   1  14      377.30      367.30    105.65 o 
   7   1  14      141.96      178.04     35.58 o 
   9   1  14        1.05       -1.42     21.64 o 
  11   1  14       10.71       -2.24     22.36 o 
  13   1  14      110.31      124.73     24.68 o 
 -18   2  14        1.28       12.41     36.95 o 
 -16   2  14        6.01       46.97     23.94 o 
 -14   2  14      259.43      297.75     45.98 o 
 -12   2  14        1.08       27.94     16.76 o 
 -10   2  14       38.69       70.33     26.45 o 
  -8   2  14      581.09      622.14     64.80 o 
  -6   2  14      284.96      314.79     46.70 o 
  -4   2  14        5.28       21.68     53.60 o 
  -2   2  14      233.08      270.56     43.69 o 
   0   2  14      149.63      202.15     39.83 o 
   2   2  14      352.82      451.56     75.61 o 
   4   2  14      297.49      372.77     73.43 o 
   6   2  14      709.29      816.35     75.98 o 
 -17   1  15       40.11       67.71     19.39 o 
 -15   1  15      568.59      546.97     47.91 o 
 -13   1  15      152.47      167.71     37.04 o 
 -11   1  15       60.88      103.60     32.91 o 
  -9   1  15      688.42      688.58     70.18 o 
  -7   1  15        4.36       -9.09     14.34 o 
  -5   1  15       32.95       88.08     30.55 o 
  -3   1  15      221.33      204.13     39.30 o 
  -1   1  15      473.46      523.83     60.04 o 
   1   1  15      411.20      465.53     57.81 o 
   3   1  15       34.64       55.97     24.14 o 
                                                 
